# Supplementary material for: Autoinhibition of Bruton's tyrosine kinase (Btk) and activation by soluble inositol hexakisphosphate
Source: eLife. 2015 Feb 20;4:e06074. doi: 10.7554/eLife.06074 (PMC4384635; doi:10.7554/eLife.06074)
Supplement: Figure 1—source data 1. — DOI: http://dx.doi.org/10.7554/eLife.06074.017 [file elife06074s001.xlsx]

## Sheet: Sheet1
protein	domain	PDB ID	protein	domain	PDB ID
BTK	KINASE	1K2P	ITK	KINASE	4HCT
	KINASE	3GEN		KINASE	4HCU
	KINASE	3K54		KINASE	4HCV
	KINASE	3OCS		KINASE	4KIO
	KINASE	3OCT		KINASE	4L7S
	KINASE	3P08		KINASE	4M0Y
	KINASE	3PIX		KINASE	4M0Z
	KINASE	3PIY		KINASE	4M12
	KINASE	3PIZ		KINASE	4M13
	KINASE	3PJ1		KINASE	4M14
	KINASE	3PJ2		KINASE	4M15
	KINASE	3PJ3		KINASE	4MF0
	KINASE	3T9T		KINASE	4MF1
	KINASE	4NWM		KINASE	4PP9
	KINASE	4OT5		KINASE	4PPA
	KINASE	4OT6		KINASE	4PPB
	KINASE	4OTF		KINASE	4PPC
	KINASE	4OTQ		KINASE	4PQN
	KINASE	4OTR		KINASE	3V8W
	KINASE	4RFY		KINASE	4QD6
	KINASE	4RFZ		SH2	1LUI
	KINASE	4RG0		SH2	1LUK
	PHTH	1B55		SH2	1LUM
	PHTH	1BTK		SH2	1LUN
	PHTH	1BWN		SH2	2ETZ
	PHTH	2Z0P		SH2	2EU0
	SH2	2GE9		SH2	3S9K
	SH3	1AWW		SH3	1AWJ
	SH3	1AWX		SH3	2LMJ
	SH3	1QLY		SH3	2RN8
ITK	KINASE	1SM2		SH3	2RNA
	KINASE	1SNU		SH3-SH2	2K79
	KINASE	1SNX		SH3-SH2	2K7A
	KINASE	3MIY		TH	2E6I
	KINASE	3MJ1
	KINASE	3MJ2	BMX	KINASE	3SXR
	KINASE	3QGW		KINASE	3SXS
	KINASE	3QGY		SH2	2EKX
	KINASE	3V5J		TH	2YS2
	KINASE	3V5L	TEC	PH	2LUL
	KINASE	3V8T		SH3	1GL5
