# Supplementary material for: Autoinhibition of Bruton's tyrosine kinase (Btk) and activation by soluble inositol hexakisphosphate
Source: eLife. 2015 Feb 20;4:e06074. doi: 10.7554/eLife.06074 (PMC4384635; doi:10.7554/eLife.06074)
Supplement: Figure 3—source data 1. — The structures are taken every 20 ns from a 360 ns molecule dynamic simulation of the composite model. See ‘Materials and methods’ for the details of simulations. DOI: http://dx.doi.org/10.7554/eLife.06074.010 [file elife06074s002.pdb]

ATOM      1  N   GLY A   1      64.722 121.691  52.506  1.00  0.00           N  
ATOM      2  CA  GLY A   1      65.592 121.741  51.316  1.00  0.00           C  
ATOM      3  C   GLY A   1      66.882 120.931  51.436  1.00  0.00           C  
ATOM      4  O   GLY A   1      67.842 121.491  51.966  1.00  0.00           O  
ATOM      5  N   MET A   2      66.872 119.741  50.816  1.00  0.00           N  
ATOM      6  CA  MET A   2      67.972 118.801  50.886  1.00  0.00           C  
ATOM      7  C   MET A   2      69.242 119.151  50.126  1.00  0.00           C  
ATOM      8  O   MET A   2      69.282 119.311  48.906  1.00  0.00           O  
ATOM      9  CB  MET A   2      67.532 117.401  50.506  1.00  0.00           C  
ATOM     10  CG  MET A   2      66.552 116.771  51.496  1.00  0.00           C  
ATOM     11  SD  MET A   2      64.772 117.071  51.466  1.00  0.00           S  
ATOM     12  CE  MET A   2      64.362 115.961  52.836  1.00  0.00           C  
ATOM     13  N   ALA A   3      70.302 119.431  50.896  1.00  0.00           N  
ATOM     14  CA  ALA A   3      71.462 120.131  50.396  1.00  0.00           C  
ATOM     15  C   ALA A   3      72.422 119.291  49.566  1.00  0.00           C  
ATOM     16  O   ALA A   3      73.252 119.821  48.816  1.00  0.00           O  
ATOM     17  CB  ALA A   3      72.072 120.851  51.596  1.00  0.00           C  
ATOM     18  N   THR A   4      72.192 117.981  49.576  1.00  0.00           N  
ATOM     19  CA  THR A   4      73.152 117.001  49.096  1.00  0.00           C  
ATOM     20  C   THR A   4      72.952 116.671  47.626  1.00  0.00           C  
ATOM     21  O   THR A   4      71.972 116.031  47.236  1.00  0.00           O  
ATOM     22  CB  THR A   4      73.122 115.711  49.926  1.00  0.00           C  
ATOM     23  CG2 THR A   4      74.212 114.701  49.596  1.00  0.00           C  
ATOM     24  OG1 THR A   4      73.202 116.001  51.306  1.00  0.00           O  
ATOM     25  N   VAL A   5      73.932 117.161  46.876  1.00  0.00           N  
ATOM     26  CA  VAL A   5      74.012 117.011  45.436  1.00  0.00           C  
ATOM     27  C   VAL A   5      74.442 115.611  45.026  1.00  0.00           C  
ATOM     28  O   VAL A   5      75.562 115.261  45.396  1.00  0.00           O  
ATOM     29  CB  VAL A   5      74.702 118.201  44.776  1.00  0.00           C  
ATOM     30  CG1 VAL A   5      74.642 118.231  43.246  1.00  0.00           C  
ATOM     31  CG2 VAL A   5      74.112 119.531  45.216  1.00  0.00           C  
ATOM     32  N   ILE A   6      73.502 114.941  44.356  1.00  0.00           N  
ATOM     33  CA  ILE A   6      73.702 113.581  43.876  1.00  0.00           C  
ATOM     34  C   ILE A   6      74.582 113.541  42.636  1.00  0.00           C  
ATOM     35  O   ILE A   6      75.552 112.781  42.596  1.00  0.00           O  
ATOM     36  CB  ILE A   6      72.342 112.941  43.596  1.00  0.00           C  
ATOM     37  CG1 ILE A   6      71.312 113.351  44.636  1.00  0.00           C  
ATOM     38  CG2 ILE A   6      72.512 111.441  43.816  1.00  0.00           C  
ATOM     39  CD  ILE A   6      69.882 112.831  44.546  1.00  0.00           C  
ATOM     40  N   LEU A   7      74.252 114.341  41.626  1.00  0.00           N  
ATOM     41  CA  LEU A   7      74.932 114.541  40.356  1.00  0.00           C  
ATOM     42  C   LEU A   7      75.162 116.001  40.006  1.00  0.00           C  
ATOM     43  O   LEU A   7      74.412 116.891  40.386  1.00  0.00           O  
ATOM     44  CB  LEU A   7      74.092 113.951  39.226  1.00  0.00           C  
ATOM     45  CG  LEU A   7      73.712 112.481  39.346  1.00  0.00           C  
ATOM     46  CD1 LEU A   7      72.962 112.091  38.076  1.00  0.00           C  
ATOM     47  CD2 LEU A   7      74.802 111.431  39.536  1.00  0.00           C  
ATOM     48  N   GLU A   8      76.232 116.261  39.246  1.00  0.00           N  
ATOM     49  CA  GLU A   8      76.772 117.581  38.996  1.00  0.00           C  
ATOM     50  C   GLU A   8      77.502 117.481  37.666  1.00  0.00           C  
ATOM     51  O   GLU A   8      78.562 116.881  37.516  1.00  0.00           O  
ATOM     52  CB  GLU A   8      77.752 117.911  40.116  1.00  0.00           C  
ATOM     53  CG  GLU A   8      78.702 119.101  39.966  1.00  0.00           C  
ATOM     54  CD  GLU A   8      79.252 119.491  41.336  1.00  0.00           C  
ATOM     55  OE1 GLU A   8      79.262 120.701  41.616  1.00  0.00           O  
ATOM     56  OE2 GLU A   8      79.672 118.561  42.066  1.00  0.00           O1-
ATOM     57  N   LYS A   9      76.972 118.031  36.566  1.00  0.00           N  
ATOM     58  CA  LYS A   9      77.412 117.821  35.206  1.00  0.00           C  
ATOM     59  C   LYS A   9      77.052 119.011  34.326  1.00  0.00           C  
ATOM     60  O   LYS A   9      76.002 119.641  34.456  1.00  0.00           O  
ATOM     61  CB  LYS A   9      76.832 116.541  34.596  1.00  0.00           C  
ATOM     62  CG  LYS A   9      77.442 115.251  35.136  1.00  0.00           C  
ATOM     63  CD  LYS A   9      78.842 114.941  34.636  1.00  0.00           C  
ATOM     64  CE  LYS A   9      79.342 113.711  35.396  1.00  0.00           C  
ATOM     65  NZ  LYS A   9      80.532 113.171  34.746  1.00  0.00           N1+
ATOM     66  N   ILE A  10      77.862 119.271  33.296  1.00  0.00           N  
ATOM     67  CA  ILE A  10      77.562 120.161  32.186  1.00  0.00           C  
ATOM     68  C   ILE A  10      76.772 119.371  31.156  1.00  0.00           C  
ATOM     69  O   ILE A  10      77.112 118.261  30.746  1.00  0.00           O  
ATOM     70  CB  ILE A  10      78.842 120.811  31.686  1.00  0.00           C  
ATOM     71  CG1 ILE A  10      79.382 121.741  32.766  1.00  0.00           C  
ATOM     72  CG2 ILE A  10      78.562 121.681  30.456  1.00  0.00           C  
ATOM     73  CD  ILE A  10      80.742 122.381  32.476  1.00  0.00           C  
ATOM     74  N   PHE A  11      75.792 120.091  30.606  1.00  0.00           N  
ATOM     75  CA  PHE A  11      74.932 119.621  29.546  1.00  0.00           C  
ATOM     76  C   PHE A  11      74.582 120.711  28.546  1.00  0.00           C  
ATOM     77  O   PHE A  11      74.752 121.901  28.806  1.00  0.00           O  
ATOM     78  CB  PHE A  11      73.692 118.921  30.116  1.00  0.00           C  
ATOM     79  CG  PHE A  11      73.952 117.561  30.736  1.00  0.00           C  
ATOM     80  CD1 PHE A  11      74.062 116.391  29.986  1.00  0.00           C  
ATOM     81  CD2 PHE A  11      73.882 117.471  32.136  1.00  0.00           C  
ATOM     82  CE1 PHE A  11      74.152 115.131  30.596  1.00  0.00           C  
ATOM     83  CE2 PHE A  11      73.932 116.211  32.736  1.00  0.00           C  
ATOM     84  CZ  PHE A  11      74.082 115.041  31.996  1.00  0.00           C  
ATOM     85  N   LEU A  12      73.972 120.341  27.416  1.00  0.00           N  
ATOM     86  CA  LEU A  12      73.462 121.251  26.416  1.00  0.00           C  
ATOM     87  C   LEU A  12      71.942 121.281  26.476  1.00  0.00           C  
ATOM     88  O   LEU A  12      71.422 120.191  26.236  1.00  0.00           O  
ATOM     89  CB  LEU A  12      73.942 120.841  25.036  1.00  0.00           C  
ATOM     90  CG  LEU A  12      73.602 121.701  23.826  1.00  0.00           C  
ATOM     91  CD1 LEU A  12      74.562 122.881  23.746  1.00  0.00           C  
ATOM     92  CD2 LEU A  12      73.512 120.861  22.556  1.00  0.00           C  
ATOM     93  N   LYS A  13      71.302 122.431  26.736  1.00  0.00           N  
ATOM     94  CA  LYS A  13      69.852 122.531  26.776  1.00  0.00           C  
ATOM     95  C   LYS A  13      69.272 123.521  25.776  1.00  0.00           C  
ATOM     96  O   LYS A  13      70.022 124.321  25.216  1.00  0.00           O  
ATOM     97  CB  LYS A  13      69.522 122.991  28.196  1.00  0.00           C  
ATOM     98  CG  LYS A  13      69.842 124.451  28.516  1.00  0.00           C  
ATOM     99  CD  LYS A  13      69.262 124.721  29.906  1.00  0.00           C  
ATOM    100  CE  LYS A  13      67.752 124.791  30.116  1.00  0.00           C  
ATOM    101  NZ  LYS A  13      66.922 125.771  29.386  1.00  0.00           N1+
ATOM    102  N   ARG A  14      67.972 123.481  25.466  1.00  0.00           N  
ATOM    103  CA  ARG A  14      67.352 124.441  24.576  1.00  0.00           C  
ATOM    104  C   ARG A  14      67.112 125.691  25.406  1.00  0.00           C  
ATOM    105  O   ARG A  14      67.182 125.601  26.626  1.00  0.00           O  
ATOM    106  CB  ARG A  14      66.092 123.881  23.926  1.00  0.00           C  
ATOM    107  CG  ARG A  14      66.302 122.921  22.756  1.00  0.00           C  
ATOM    108  CD  ARG A  14      66.092 123.551  21.376  1.00  0.00           C  
ATOM    109  NE  ARG A  14      64.832 124.261  21.226  1.00  0.00           N  
ATOM    110  CZ  ARG A  14      63.622 123.731  21.016  1.00  0.00           C  
ATOM    111  NH1 ARG A  14      63.472 122.431  20.766  1.00  0.00           N1+
ATOM    112  NH2 ARG A  14      62.492 124.451  20.936  1.00  0.00           N  
ATOM    113  N   SER A  15      67.032 126.911  24.876  1.00  0.00           N  
ATOM    114  CA  SER A  15      66.892 128.191  25.546  1.00  0.00           C  
ATOM    115  C   SER A  15      66.102 129.131  24.646  1.00  0.00           C  
ATOM    116  O   SER A  15      66.182 129.081  23.416  1.00  0.00           O  
ATOM    117  CB  SER A  15      68.312 128.721  25.666  1.00  0.00           C  
ATOM    118  OG  SER A  15      68.412 129.671  26.696  1.00  0.00           O  
ATOM    119  N   GLN A  16      65.272 129.931  25.316  1.00  0.00           N  
ATOM    120  CA  GLN A  16      64.212 130.811  24.876  1.00  0.00           C  
ATOM    121  C   GLN A  16      64.392 132.291  25.156  1.00  0.00           C  
ATOM    122  O   GLN A  16      63.862 133.071  24.366  1.00  0.00           O  
ATOM    123  CB  GLN A  16      62.862 130.151  25.156  1.00  0.00           C  
ATOM    124  CG  GLN A  16      62.682 129.631  26.576  1.00  0.00           C  
ATOM    125  CD  GLN A  16      61.222 129.241  26.786  1.00  0.00           C  
ATOM    126  NE2 GLN A  16      60.692 129.121  28.006  1.00  0.00           N  
ATOM    127  OE1 GLN A  16      60.462 128.981  25.866  1.00  0.00           O  
ATOM    128  N   GLN A  17      65.142 132.701  26.186  1.00  0.00           N  
ATOM    129  CA  GLN A  17      65.632 134.061  26.316  1.00  0.00           C  
ATOM    130  C   GLN A  17      64.542 135.121  26.226  1.00  0.00           C  
ATOM    131  O   GLN A  17      64.972 136.231  25.956  1.00  0.00           O  
ATOM    132  CB  GLN A  17      66.792 134.301  25.356  1.00  0.00           C  
ATOM    133  CG  GLN A  17      67.882 133.231  25.336  1.00  0.00           C  
ATOM    134  CD  GLN A  17      68.972 133.571  24.316  1.00  0.00           C  
ATOM    135  NE2 GLN A  17      68.722 133.231  23.056  1.00  0.00           N  
ATOM    136  OE1 GLN A  17      70.022 134.121  24.646  1.00  0.00           O  
ATOM    137  N   LYS A  18      63.282 134.831  26.576  1.00  0.00           N  
ATOM    138  CA  LYS A  18      62.162 135.751  26.556  1.00  0.00           C  
ATOM    139  C   LYS A  18      61.992 136.471  25.226  1.00  0.00           C  
ATOM    140  O   LYS A  18      61.482 137.591  25.216  1.00  0.00           O  
ATOM    141  CB  LYS A  18      61.992 136.691  27.746  1.00  0.00           C  
ATOM    142  CG  LYS A  18      61.902 135.841  29.006  1.00  0.00           C  
ATOM    143  CD  LYS A  18      61.492 136.661  30.226  1.00  0.00           C  
ATOM    144  CE  LYS A  18      61.242 135.901  31.526  1.00  0.00           C  
ATOM    145  NZ  LYS A  18      60.342 136.731  32.346  1.00  0.00           N1+
ATOM    146  N   LYS A  19      62.502 135.901  24.126  1.00  0.00           N  
ATOM    147  CA  LYS A  19      62.512 136.441  22.786  1.00  0.00           C  
ATOM    148  C   LYS A  19      61.272 135.911  22.076  1.00  0.00           C  
ATOM    149  O   LYS A  19      60.962 134.721  22.196  1.00  0.00           O  
ATOM    150  CB  LYS A  19      63.792 136.031  22.066  1.00  0.00           C  
ATOM    151  CG  LYS A  19      65.022 136.741  22.626  1.00  0.00           C  
ATOM    152  CD  LYS A  19      66.232 136.551  21.716  1.00  0.00           C  
ATOM    153  CE  LYS A  19      67.502 137.161  22.306  1.00  0.00           C  
ATOM    154  NZ  LYS A  19      67.712 138.551  21.886  1.00  0.00           N1+
ATOM    155  N   LYS A  20      60.552 136.681  21.256  1.00  0.00           N  
ATOM    156  CA  LYS A  20      59.262 136.341  20.706  1.00  0.00           C  
ATOM    157  C   LYS A  20      59.422 135.511  19.446  1.00  0.00           C  
ATOM    158  O   LYS A  20      60.332 135.571  18.616  1.00  0.00           O  
ATOM    159  CB  LYS A  20      58.462 137.591  20.346  1.00  0.00           C  
ATOM    160  CG  LYS A  20      58.262 138.601  21.476  1.00  0.00           C  
ATOM    161  CD  LYS A  20      57.572 138.091  22.736  1.00  0.00           C  
ATOM    162  CE  LYS A  20      57.822 139.111  23.856  1.00  0.00           C  
ATOM    163  NZ  LYS A  20      57.072 138.801  25.076  1.00  0.00           N1+
ATOM    164  N   THR A  21      58.412 134.651  19.276  1.00  0.00           N  
ATOM    165  CA  THR A  21      58.252 133.791  18.116  1.00  0.00           C  
ATOM    166  C   THR A  21      59.242 132.641  18.036  1.00  0.00           C  
ATOM    167  O   THR A  21      59.642 132.171  16.976  1.00  0.00           O  
ATOM    168  CB  THR A  21      58.112 134.571  16.816  1.00  0.00           C  
ATOM    169  CG2 THR A  21      57.192 133.841  15.836  1.00  0.00           C  
ATOM    170  OG1 THR A  21      57.462 135.771  17.166  1.00  0.00           O  
ATOM    171  N   SER A  22      59.712 132.161  19.186  1.00  0.00           N  
ATOM    172  CA  SER A  22      60.512 130.981  19.426  1.00  0.00           C  
ATOM    173  C   SER A  22      61.722 130.921  18.506  1.00  0.00           C  
ATOM    174  O   SER A  22      61.822 130.001  17.696  1.00  0.00           O  
ATOM    175  CB  SER A  22      59.702 129.701  19.196  1.00  0.00           C  
ATOM    176  OG  SER A  22      58.642 129.571  20.106  1.00  0.00           O  
ATOM    177  N   PRO A  23      62.672 131.851  18.636  1.00  0.00           N  
ATOM    178  CA  PRO A  23      63.892 131.691  17.866  1.00  0.00           C  
ATOM    179  C   PRO A  23      64.842 130.701  18.526  1.00  0.00           C  
ATOM    180  O   PRO A  23      65.182 130.841  19.706  1.00  0.00           O  
ATOM    181  CB  PRO A  23      64.452 133.121  17.816  1.00  0.00           C  
ATOM    182  CG  PRO A  23      63.972 133.801  19.086  1.00  0.00           C  
ATOM    183  CD  PRO A  23      62.692 133.051  19.446  1.00  0.00           C  
ATOM    184  N   LEU A  24      65.182 129.631  17.816  1.00  0.00           N  
ATOM    185  CA  LEU A  24      65.912 128.481  18.306  1.00  0.00           C  
ATOM    186  C   LEU A  24      67.292 128.861  18.816  1.00  0.00           C  
ATOM    187  O   LEU A  24      68.072 129.501  18.126  1.00  0.00           O  
ATOM    188  CB  LEU A  24      65.962 127.461  17.176  1.00  0.00           C  
ATOM    189  CG  LEU A  24      66.652 126.141  17.526  1.00  0.00           C  
ATOM    190  CD1 LEU A  24      65.812 125.321  18.496  1.00  0.00           C  
ATOM    191  CD2 LEU A  24      66.782 125.431  16.176  1.00  0.00           C  
ATOM    192  N   ALA A  25      67.622 128.401  20.036  1.00  0.00           N  
ATOM    193  CA  ALA A  25      68.952 128.511  20.606  1.00  0.00           C  
ATOM    194  C   ALA A  25      69.232 127.261  21.426  1.00  0.00           C  
ATOM    195  O   ALA A  25      68.352 126.721  22.106  1.00  0.00           O  
ATOM    196  CB  ALA A  25      69.172 129.871  21.256  1.00  0.00           C  
ATOM    197  N   PHE A  26      70.502 126.881  21.536  1.00  0.00           N  
ATOM    198  CA  PHE A  26      71.082 126.011  22.536  1.00  0.00           C  
ATOM    199  C   PHE A  26      71.962 126.851  23.446  1.00  0.00           C  
ATOM    200  O   PHE A  26      72.312 128.001  23.206  1.00  0.00           O  
ATOM    201  CB  PHE A  26      71.842 124.891  21.816  1.00  0.00           C  
ATOM    202  CG  PHE A  26      70.872 123.921  21.186  1.00  0.00           C  
ATOM    203  CD1 PHE A  26      70.372 124.101  19.896  1.00  0.00           C  
ATOM    204  CD2 PHE A  26      70.562 122.761  21.906  1.00  0.00           C  
ATOM    205  CE1 PHE A  26      69.522 123.121  19.366  1.00  0.00           C  
ATOM    206  CE2 PHE A  26      69.812 121.731  21.326  1.00  0.00           C  
ATOM    207  CZ  PHE A  26      69.152 122.011  20.126  1.00  0.00           C  
ATOM    208  N   LYS A  27      72.232 126.271  24.626  1.00  0.00           N  
ATOM    209  CA  LYS A  27      73.232 126.781  25.536  1.00  0.00           C  
ATOM    210  C   LYS A  27      73.792 125.681  26.426  1.00  0.00           C  
ATOM    211  O   LYS A  27      72.972 124.901  26.906  1.00  0.00           O  
ATOM    212  CB  LYS A  27      72.642 127.901  26.396  1.00  0.00           C  
ATOM    213  CG  LYS A  27      73.602 128.911  27.016  1.00  0.00           C  
ATOM    214  CD  LYS A  27      74.222 129.731  25.896  1.00  0.00           C  
ATOM    215  CE  LYS A  27      75.032 130.901  26.456  1.00  0.00           C  
ATOM    216  NZ  LYS A  27      75.972 131.531  25.516  1.00  0.00           N1+
ATOM    217  N   LYS A  28      75.082 125.781  26.746  1.00  0.00           N  
ATOM    218  CA  LYS A  28      75.712 124.831  27.646  1.00  0.00           C  
ATOM    219  C   LYS A  28      75.602 125.371  29.056  1.00  0.00           C  
ATOM    220  O   LYS A  28      75.952 126.511  29.356  1.00  0.00           O  
ATOM    221  CB  LYS A  28      77.182 124.541  27.306  1.00  0.00           C  
ATOM    222  CG  LYS A  28      77.402 123.651  26.096  1.00  0.00           C  
ATOM    223  CD  LYS A  28      78.852 123.221  25.846  1.00  0.00           C  
ATOM    224  CE  LYS A  28      79.492 122.481  27.026  1.00  0.00           C  
ATOM    225  NZ  LYS A  28      80.882 122.171  26.676  1.00  0.00           N1+
ATOM    226  N   ARG A  29      75.072 124.531  29.946  1.00  0.00           N  
ATOM    227  CA  ARG A  29      74.822 124.911  31.326  1.00  0.00           C  
ATOM    228  C   ARG A  29      75.322 123.801  32.246  1.00  0.00           C  
ATOM    229  O   ARG A  29      75.182 122.621  31.946  1.00  0.00           O  
ATOM    230  CB  ARG A  29      73.332 125.171  31.486  1.00  0.00           C  
ATOM    231  CG  ARG A  29      72.722 126.361  30.766  1.00  0.00           C  
ATOM    232  CD  ARG A  29      73.302 127.681  31.276  1.00  0.00           C  
ATOM    233  NE  ARG A  29      72.422 128.771  30.866  1.00  0.00           N  
ATOM    234  CZ  ARG A  29      72.762 130.071  30.816  1.00  0.00           C  
ATOM    235  NH1 ARG A  29      74.012 130.491  31.026  1.00  0.00           N1+
ATOM    236  NH2 ARG A  29      71.802 130.941  30.476  1.00  0.00           N  
ATOM    237  N   LEU A  30      75.902 124.141  33.396  1.00  0.00           N  
ATOM    238  CA  LEU A  30      75.992 123.181  34.486  1.00  0.00           C  
ATOM    239  C   LEU A  30      74.612 122.941  35.076  1.00  0.00           C  
ATOM    240  O   LEU A  30      73.822 123.871  35.226  1.00  0.00           O  
ATOM    241  CB  LEU A  30      76.972 123.741  35.516  1.00  0.00           C  
ATOM    242  CG  LEU A  30      77.222 123.101  36.876  1.00  0.00           C  
ATOM    243  CD1 LEU A  30      77.782 121.691  36.666  1.00  0.00           C  
ATOM    244  CD2 LEU A  30      78.162 123.931  37.736  1.00  0.00           C  
ATOM    245  N   PHE A  31      74.352 121.671  35.376  1.00  0.00           N  
ATOM    246  CA  PHE A  31      73.212 121.151  36.106  1.00  0.00           C  
ATOM    247  C   PHE A  31      73.602 120.521  37.436  1.00  0.00           C  
ATOM    248  O   PHE A  31      74.592 119.811  37.516  1.00  0.00           O  
ATOM    249  CB  PHE A  31      72.342 120.161  35.346  1.00  0.00           C  
ATOM    250  CG  PHE A  31      71.432 120.691  34.256  1.00  0.00           C  
ATOM    251  CD1 PHE A  31      71.992 120.931  32.996  1.00  0.00           C  
ATOM    252  CD2 PHE A  31      70.092 120.981  34.526  1.00  0.00           C  
ATOM    253  CE1 PHE A  31      71.192 121.321  31.926  1.00  0.00           C  
ATOM    254  CE2 PHE A  31      69.262 121.311  33.436  1.00  0.00           C  
ATOM    255  CZ  PHE A  31      69.842 121.571  32.196  1.00  0.00           C  
ATOM    256  N   LEU A  32      72.812 120.771  38.486  1.00  0.00           N  
ATOM    257  CA  LEU A  32      72.802 120.071  39.756  1.00  0.00           C  
ATOM    258  C   LEU A  32      71.462 119.461  40.126  1.00  0.00           C  
ATOM    259  O   LEU A  32      70.432 119.961  39.676  1.00  0.00           O  
ATOM    260  CB  LEU A  32      73.142 121.111  40.826  1.00  0.00           C  
ATOM    261  CG  LEU A  32      74.322 122.061  40.646  1.00  0.00           C  
ATOM    262  CD1 LEU A  32      74.572 122.941  41.866  1.00  0.00           C  
ATOM    263  CD2 LEU A  32      75.652 121.351  40.376  1.00  0.00           C  
ATOM    264  N   LEU A  33      71.522 118.311  40.796  1.00  0.00           N  
ATOM    265  CA  LEU A  33      70.362 117.601  41.306  1.00  0.00           C  
ATOM    266  C   LEU A  33      70.442 117.271  42.786  1.00  0.00           C  
ATOM    267  O   LEU A  33      71.492 116.831  43.236  1.00  0.00           O  
ATOM    268  CB  LEU A  33      70.252 116.441  40.316  1.00  0.00           C  
ATOM    269  CG  LEU A  33      69.002 115.581  40.436  1.00  0.00           C  
ATOM    270  CD1 LEU A  33      67.642 116.261  40.526  1.00  0.00           C  
ATOM    271  CD2 LEU A  33      69.042 114.581  39.276  1.00  0.00           C  
ATOM    272  N   THR A  34      69.302 117.251  43.476  1.00  0.00           N  
ATOM    273  CA  THR A  34      68.982 116.811  44.816  1.00  0.00           C  
ATOM    274  C   THR A  34      67.662 116.041  44.766  1.00  0.00           C  
ATOM    275  O   THR A  34      67.002 115.911  43.746  1.00  0.00           O  
ATOM    276  CB  THR A  34      68.882 117.981  45.796  1.00  0.00           C  
ATOM    277  CG2 THR A  34      70.102 118.891  45.656  1.00  0.00           C  
ATOM    278  OG1 THR A  34      67.632 118.601  45.676  1.00  0.00           O  
ATOM    279  N   VAL A  35      67.322 115.361  45.866  1.00  0.00           N  
ATOM    280  CA  VAL A  35      66.002 114.771  46.046  1.00  0.00           C  
ATOM    281  C   VAL A  35      64.832 115.741  45.976  1.00  0.00           C  
ATOM    282  O   VAL A  35      63.702 115.271  46.046  1.00  0.00           O  
ATOM    283  CB  VAL A  35      65.932 113.901  47.306  1.00  0.00           C  
ATOM    284  CG1 VAL A  35      66.832 112.681  47.446  1.00  0.00           C  
ATOM    285  CG2 VAL A  35      66.172 114.631  48.626  1.00  0.00           C  
ATOM    286  N   HIE A  36      65.102 117.041  45.876  1.00  0.00           N  
ATOM    287  CA  HIE A  36      64.152 118.121  46.036  1.00  0.00           C  
ATOM    288  C   HIE A  36      64.122 119.231  44.986  1.00  0.00           C  
ATOM    289  O   HIE A  36      63.072 119.801  44.716  1.00  0.00           O  
ATOM    290  CB  HIE A  36      64.192 118.771  47.416  1.00  0.00           C  
ATOM    291  CG  HIE A  36      62.982 119.551  47.836  1.00  0.00           C  
ATOM    292  CD2 HIE A  36      62.642 120.781  47.326  1.00  0.00           C  
ATOM    293  ND1 HIE A  36      61.962 119.161  48.706  1.00  0.00           N  
ATOM    294  CE1 HIE A  36      61.012 120.101  48.666  1.00  0.00           C  
ATOM    295  NE2 HIE A  36      61.472 121.141  47.956  1.00  0.00           N  
ATOM    296  N   LYS A  37      65.312 119.571  44.486  1.00  0.00           N  
ATOM    297  CA  LYS A  37      65.562 120.631  43.526  1.00  0.00           C  
ATOM    298  C   LYS A  37      66.412 120.101  42.386  1.00  0.00           C  
ATOM    299  O   LYS A  37      67.442 119.471  42.636  1.00  0.00           O  
ATOM    300  CB  LYS A  37      66.242 121.821  44.196  1.00  0.00           C  
ATOM    301  CG  LYS A  37      65.812 123.211  43.706  1.00  0.00           C  
ATOM    302  CD  LYS A  37      64.572 123.811  44.376  1.00  0.00           C  
ATOM    303  CE  LYS A  37      64.082 125.071  43.676  1.00  0.00           C  
ATOM    304  NZ  LYS A  37      62.852 125.691  44.186  1.00  0.00           N1+
ATOM    305  N   LEU A  38      66.012 120.371  41.136  1.00  0.00           N  
ATOM    306  CA  LEU A  38      66.832 120.351  39.936  1.00  0.00           C  
ATOM    307  C   LEU A  38      67.142 121.781  39.536  1.00  0.00           C  
ATOM    308  O   LEU A  38      66.242 122.611  39.426  1.00  0.00           O  
ATOM    309  CB  LEU A  38      66.132 119.541  38.856  1.00  0.00           C  
ATOM    310  CG  LEU A  38      66.572 119.801  37.416  1.00  0.00           C  
ATOM    311  CD1 LEU A  38      67.742 118.871  37.106  1.00  0.00           C  
ATOM    312  CD2 LEU A  38      65.412 119.551  36.456  1.00  0.00           C  
ATOM    313  N   SER A  39      68.402 122.091  39.206  1.00  0.00           N  
ATOM    314  CA  SER A  39      68.782 123.451  38.866  1.00  0.00           C  
ATOM    315  C   SER A  39      69.942 123.601  37.886  1.00  0.00           C  
ATOM    316  O   SER A  39      70.662 122.631  37.626  1.00  0.00           O  
ATOM    317  CB  SER A  39      69.192 124.151  40.156  1.00  0.00           C  
ATOM    318  OG  SER A  39      70.082 123.351  40.896  1.00  0.00           O  
ATOM    319  N   TYR A  40      70.092 124.791  37.306  1.00  0.00           N  
ATOM    320  CA  TYR A  40      70.992 125.081  36.206  1.00  0.00           C  
ATOM    321  C   TYR A  40      71.672 126.431  36.246  1.00  0.00           C  
ATOM    322  O   TYR A  40      71.062 127.421  36.656  1.00  0.00           O  
ATOM    323  CB  TYR A  40      70.282 124.851  34.876  1.00  0.00           C  
ATOM    324  CG  TYR A  40      69.292 125.881  34.376  1.00  0.00           C  
ATOM    325  CD1 TYR A  40      69.742 127.011  33.696  1.00  0.00           C  
ATOM    326  CD2 TYR A  40      67.942 125.501  34.466  1.00  0.00           C  
ATOM    327  CE1 TYR A  40      68.732 127.901  33.296  1.00  0.00           C  
ATOM    328  CE2 TYR A  40      66.952 126.311  33.886  1.00  0.00           C  
ATOM    329  CZ  TYR A  40      67.382 127.501  33.276  1.00  0.00           C  
ATOM    330  OH  TYR A  40      66.452 128.371  32.786  1.00  0.00           O  
ATOM    331  N   TYR A  41      72.982 126.401  35.986  1.00  0.00           N  
ATOM    332  CA  TYR A  41      73.852 127.511  36.306  1.00  0.00           C  
ATOM    333  C   TYR A  41      74.762 127.911  35.156  1.00  0.00           C  
ATOM    334  O   TYR A  41      74.962 127.211  34.166  1.00  0.00           O  
ATOM    335  CB  TYR A  41      74.802 127.091  37.426  1.00  0.00           C  
ATOM    336  CG  TYR A  41      74.162 126.511  38.666  1.00  0.00           C  
ATOM    337  CD1 TYR A  41      73.502 125.271  38.596  1.00  0.00           C  
ATOM    338  CD2 TYR A  41      74.122 127.221  39.866  1.00  0.00           C  
ATOM    339  CE1 TYR A  41      72.722 124.821  39.666  1.00  0.00           C  
ATOM    340  CE2 TYR A  41      73.292 126.791  40.906  1.00  0.00           C  
ATOM    341  CZ  TYR A  41      72.572 125.581  40.846  1.00  0.00           C  
ATOM    342  OH  TYR A  41      71.822 125.261  41.946  1.00  0.00           O  
ATOM    343  N   LYS A  42      75.452 129.051  35.246  1.00  0.00           N  
ATOM    344  CA  LYS A  42      76.702 129.331  34.556  1.00  0.00           C  
ATOM    345  C   LYS A  42      77.822 128.451  35.086  1.00  0.00           C  
ATOM    346  O   LYS A  42      77.702 127.931  36.196  1.00  0.00           O  
ATOM    347  CB  LYS A  42      76.972 130.831  34.586  1.00  0.00           C  
ATOM    348  CG  LYS A  42      75.962 131.571  33.706  1.00  0.00           C  
ATOM    349  CD  LYS A  42      76.242 133.061  33.686  1.00  0.00           C  
ATOM    350  CE  LYS A  42      77.332 133.401  32.656  1.00  0.00           C  
ATOM    351  NZ  LYS A  42      77.692 134.821  32.826  1.00  0.00           N1+
ATOM    352  N   TYR A  43      78.912 128.431  34.316  1.00  0.00           N  
ATOM    353  CA  TYR A  43      80.162 127.771  34.616  1.00  0.00           C  
ATOM    354  C   TYR A  43      81.362 128.611  34.236  1.00  0.00           C  
ATOM    355  O   TYR A  43      81.472 129.221  33.176  1.00  0.00           O  
ATOM    356  CB  TYR A  43      80.112 126.421  33.896  1.00  0.00           C  
ATOM    357  CG  TYR A  43      81.422 125.691  34.096  1.00  0.00           C  
ATOM    358  CD1 TYR A  43      81.802 125.021  35.266  1.00  0.00           C  
ATOM    359  CD2 TYR A  43      82.292 125.531  33.016  1.00  0.00           C  
ATOM    360  CE1 TYR A  43      82.902 124.151  35.336  1.00  0.00           C  
ATOM    361  CE2 TYR A  43      83.392 124.661  33.026  1.00  0.00           C  
ATOM    362  CZ  TYR A  43      83.702 123.951  34.196  1.00  0.00           C  
ATOM    363  OH  TYR A  43      84.702 123.021  34.226  1.00  0.00           O  
ATOM    364  N   ASP A  44      82.382 128.551  35.096  1.00  0.00           N  
ATOM    365  CA  ASP A  44      83.642 129.221  34.846  1.00  0.00           C  
ATOM    366  C   ASP A  44      84.622 128.251  34.206  1.00  0.00           C  
ATOM    367  O   ASP A  44      85.092 127.251  34.746  1.00  0.00           O  
ATOM    368  CB  ASP A  44      84.232 129.761  36.136  1.00  0.00           C  
ATOM    369  CG  ASP A  44      85.582 130.471  36.246  1.00  0.00           C  
ATOM    370  OD1 ASP A  44      86.472 129.971  35.516  1.00  0.00           O  
ATOM    371  OD2 ASP A  44      85.722 131.421  37.036  1.00  0.00           O1-
ATOM    372  N   PHE A  45      84.952 128.571  32.956  1.00  0.00           N  
ATOM    373  CA  PHE A  45      85.752 127.741  32.076  1.00  0.00           C  
ATOM    374  C   PHE A  45      87.262 127.771  32.266  1.00  0.00           C  
ATOM    375  O   PHE A  45      87.972 127.071  31.556  1.00  0.00           O  
ATOM    376  CB  PHE A  45      85.372 128.241  30.686  1.00  0.00           C  
ATOM    377  CG  PHE A  45      85.742 129.681  30.416  1.00  0.00           C  
ATOM    378  CD1 PHE A  45      84.952 130.711  30.936  1.00  0.00           C  
ATOM    379  CD2 PHE A  45      86.832 130.001  29.596  1.00  0.00           C  
ATOM    380  CE1 PHE A  45      85.242 132.061  30.666  1.00  0.00           C  
ATOM    381  CE2 PHE A  45      87.082 131.351  29.316  1.00  0.00           C  
ATOM    382  CZ  PHE A  45      86.252 132.381  29.756  1.00  0.00           C  
ATOM    383  N   GLU A  46      87.692 128.621  33.206  1.00  0.00           N  
ATOM    384  CA  GLU A  46      89.092 128.801  33.526  1.00  0.00           C  
ATOM    385  C   GLU A  46      89.562 128.251  34.866  1.00  0.00           C  
ATOM    386  O   GLU A  46      90.732 128.051  35.176  1.00  0.00           O  
ATOM    387  CB  GLU A  46      89.462 130.261  33.276  1.00  0.00           C  
ATOM    388  CG  GLU A  46      90.922 130.671  33.176  1.00  0.00           C  
ATOM    389  CD  GLU A  46      91.012 132.171  32.936  1.00  0.00           C  
ATOM    390  OE1 GLU A  46      91.402 132.561  31.816  1.00  0.00           O  
ATOM    391  OE2 GLU A  46      90.752 132.951  33.886  1.00  0.00           O1-
ATOM    392  N   ARG A  47      88.602 127.971  35.756  1.00  0.00           N  
ATOM    393  CA  ARG A  47      88.782 127.421  37.086  1.00  0.00           C  
ATOM    394  C   ARG A  47      87.852 126.281  37.446  1.00  0.00           C  
ATOM    395  O   ARG A  47      88.012 125.671  38.506  1.00  0.00           O  
ATOM    396  CB  ARG A  47      88.542 128.621  37.996  1.00  0.00           C  
ATOM    397  CG  ARG A  47      89.752 129.541  38.046  1.00  0.00           C  
ATOM    398  CD  ARG A  47      89.542 130.891  38.736  1.00  0.00           C  
ATOM    399  NE  ARG A  47      88.552 131.741  38.086  1.00  0.00           N  
ATOM    400  CZ  ARG A  47      88.602 133.051  37.796  1.00  0.00           C  
ATOM    401  NH1 ARG A  47      89.602 133.831  38.246  1.00  0.00           N1+
ATOM    402  NH2 ARG A  47      87.492 133.601  37.296  1.00  0.00           N  
ATOM    403  N   GLY A  48      86.832 126.111  36.596  1.00  0.00           N  
ATOM    404  CA  GLY A  48      85.922 124.981  36.686  1.00  0.00           C  
ATOM    405  C   GLY A  48      84.892 125.181  37.786  1.00  0.00           C  
ATOM    406  O   GLY A  48      84.542 124.251  38.506  1.00  0.00           O  
ATOM    407  N   ARG A  49      84.362 126.381  38.066  1.00  0.00           N  
ATOM    408  CA  ARG A  49      83.662 126.781  39.266  1.00  0.00           C  
ATOM    409  C   ARG A  49      82.182 126.951  38.956  1.00  0.00           C  
ATOM    410  O   ARG A  49      81.892 127.621  37.966  1.00  0.00           O  
ATOM    411  CB  ARG A  49      84.122 128.051  39.976  1.00  0.00           C  
ATOM    412  CG  ARG A  49      85.582 128.211  40.396  1.00  0.00           C  
ATOM    413  CD  ARG A  49      86.182 127.151  41.326  1.00  0.00           C  
ATOM    414  NE  ARG A  49      85.402 126.921  42.536  1.00  0.00           N  
ATOM    415  CZ  ARG A  49      85.532 125.881  43.376  1.00  0.00           C  
ATOM    416  NH1 ARG A  49      84.862 125.821  44.536  1.00  0.00           N1+
ATOM    417  NH2 ARG A  49      86.322 124.851  43.066  1.00  0.00           N  
ATOM    418  N   ARG A  50      81.252 126.481  39.786  1.00  0.00           N  
ATOM    419  CA  ARG A  50      79.842 126.711  39.516  1.00  0.00           C  
ATOM    420  C   ARG A  50      79.462 128.181  39.576  1.00  0.00           C  
ATOM    421  O   ARG A  50      79.822 128.821  40.556  1.00  0.00           O  
ATOM    422  CB  ARG A  50      78.982 125.891  40.476  1.00  0.00           C  
ATOM    423  CG  ARG A  50      79.022 126.181  41.966  1.00  0.00           C  
ATOM    424  CD  ARG A  50      78.142 125.331  42.876  1.00  0.00           C  
ATOM    425  NE  ARG A  50      78.572 123.931  42.956  1.00  0.00           N  
ATOM    426  CZ  ARG A  50      78.222 123.141  43.986  1.00  0.00           C  
ATOM    427  NH1 ARG A  50      77.702 123.651  45.116  1.00  0.00           N1+
ATOM    428  NH2 ARG A  50      78.282 121.811  43.876  1.00  0.00           N  
ATOM    429  N   GLY A  51      78.872 128.751  38.516  1.00  0.00           N  
ATOM    430  CA  GLY A  51      78.452 130.141  38.556  1.00  0.00           C  
ATOM    431  C   GLY A  51      77.202 130.371  39.396  1.00  0.00           C  
ATOM    432  O   GLY A  51      76.742 129.411  40.016  1.00  0.00           O  
ATOM    433  N   SER A  52      76.512 131.481  39.146  1.00  0.00           N  
ATOM    434  CA  SER A  52      75.172 131.901  39.496  1.00  0.00           C  
ATOM    435  C   SER A  52      74.182 130.851  39.006  1.00  0.00           C  
ATOM    436  O   SER A  52      74.312 130.291  37.916  1.00  0.00           O  
ATOM    437  CB  SER A  52      74.792 133.271  38.936  1.00  0.00           C  
ATOM    438  OG  SER A  52      75.682 134.321  39.266  1.00  0.00           O  
ATOM    439  N   LYS A  53      73.052 130.721  39.706  1.00  0.00           N  
ATOM    440  CA  LYS A  53      71.862 130.031  39.246  1.00  0.00           C  
ATOM    441  C   LYS A  53      71.112 130.861  38.216  1.00  0.00           C  
ATOM    442  O   LYS A  53      70.882 132.051  38.446  1.00  0.00           O  
ATOM    443  CB  LYS A  53      71.072 129.651  40.496  1.00  0.00           C  
ATOM    444  CG  LYS A  53      70.062 128.571  40.126  1.00  0.00           C  
ATOM    445  CD  LYS A  53      69.002 128.661  41.216  1.00  0.00           C  
ATOM    446  CE  LYS A  53      67.992 129.791  41.046  1.00  0.00           C  
ATOM    447  NZ  LYS A  53      66.852 129.641  41.966  1.00  0.00           N1+
ATOM    448  N   LYS A  54      70.792 130.141  37.136  1.00  0.00           N  
ATOM    449  CA  LYS A  54      70.082 130.611  35.966  1.00  0.00           C  
ATOM    450  C   LYS A  54      68.702 130.031  35.726  1.00  0.00           C  
ATOM    451  O   LYS A  54      67.902 130.641  35.016  1.00  0.00           O  
ATOM    452  CB  LYS A  54      71.012 130.611  34.756  1.00  0.00           C  
ATOM    453  CG  LYS A  54      72.412 131.181  34.936  1.00  0.00           C  
ATOM    454  CD  LYS A  54      72.432 132.641  35.386  1.00  0.00           C  
ATOM    455  CE  LYS A  54      72.102 133.681  34.326  1.00  0.00           C  
ATOM    456  NZ  LYS A  54      71.682 134.911  35.016  1.00  0.00           N1+
ATOM    457  N   GLY A  55      68.352 128.901  36.346  1.00  0.00           N  
ATOM    458  CA  GLY A  55      67.012 128.451  36.656  1.00  0.00           C  
ATOM    459  C   GLY A  55      66.912 127.401  37.756  1.00  0.00           C  
ATOM    460  O   GLY A  55      67.912 126.881  38.256  1.00  0.00           O  
ATOM    461  N   SER A  56      65.692 126.991  38.086  1.00  0.00           N  
ATOM    462  CA  SER A  56      65.442 125.881  38.976  1.00  0.00           C  
ATOM    463  C   SER A  56      64.012 125.361  38.856  1.00  0.00           C  
ATOM    464  O   SER A  56      63.122 126.091  38.416  1.00  0.00           O  
ATOM    465  CB  SER A  56      65.812 126.171  40.436  1.00  0.00           C  
ATOM    466  OG  SER A  56      65.372 127.431  40.886  1.00  0.00           O  
ATOM    467  N   ILE A  57      63.822 124.131  39.346  1.00  0.00           N  
ATOM    468  CA  ILE A  57      62.592 123.361  39.316  1.00  0.00           C  
ATOM    469  C   ILE A  57      62.542 122.531  40.596  1.00  0.00           C  
ATOM    470  O   ILE A  57      63.552 121.971  41.026  1.00  0.00           O  
ATOM    471  CB  ILE A  57      62.402 122.561  38.026  1.00  0.00           C  
ATOM    472  CG1 ILE A  57      62.202 123.471  36.816  1.00  0.00           C  
ATOM    473  CG2 ILE A  57      61.122 121.761  38.246  1.00  0.00           C  
ATOM    474  CD  ILE A  57      62.102 122.761  35.476  1.00  0.00           C  
ATOM    475  N   ASP A  58      61.392 122.551  41.276  1.00  0.00           N  
ATOM    476  CA  ASP A  58      61.092 121.591  42.326  1.00  0.00           C  
ATOM    477  C   ASP A  58      60.752 120.251  41.696  1.00  0.00           C  
ATOM    478  O   ASP A  58      59.892 120.051  40.846  1.00  0.00           O  
ATOM    479  CB  ASP A  58      59.902 122.081  43.146  1.00  0.00           C  
ATOM    480  CG  ASP A  58      60.072 123.541  43.566  1.00  0.00           C  
ATOM    481  OD1 ASP A  58      60.882 123.941  44.426  1.00  0.00           O  
ATOM    482  OD2 ASP A  58      59.312 124.401  43.086  1.00  0.00           O1-
ATOM    483  N   VAL A  59      61.472 119.251  42.216  1.00  0.00           N  
ATOM    484  CA  VAL A  59      61.482 117.881  41.736  1.00  0.00           C  
ATOM    485  C   VAL A  59      60.112 117.241  41.896  1.00  0.00           C  
ATOM    486  O   VAL A  59      59.832 116.371  41.076  1.00  0.00           O  
ATOM    487  CB  VAL A  59      62.492 117.161  42.616  1.00  0.00           C  
ATOM    488  CG1 VAL A  59      62.362 115.641  42.636  1.00  0.00           C  
ATOM    489  CG2 VAL A  59      63.962 117.401  42.256  1.00  0.00           C  
ATOM    490  N   GLU A  60      59.272 117.761  42.796  1.00  0.00           N  
ATOM    491  CA  GLU A  60      57.932 117.311  43.086  1.00  0.00           C  
ATOM    492  C   GLU A  60      56.942 117.591  41.946  1.00  0.00           C  
ATOM    493  O   GLU A  60      55.912 116.931  41.866  1.00  0.00           O  
ATOM    494  CB  GLU A  60      57.302 117.921  44.336  1.00  0.00           C  
ATOM    495  CG  GLU A  60      55.832 117.761  44.686  1.00  0.00           C  
ATOM    496  CD  GLU A  60      55.442 118.331  46.046  1.00  0.00           C  
ATOM    497  OE1 GLU A  60      56.172 119.251  46.466  1.00  0.00           O  
ATOM    498  OE2 GLU A  60      54.382 117.941  46.566  1.00  0.00           O1-
ATOM    499  N   LYS A  61      57.262 118.671  41.236  1.00  0.00           N  
ATOM    500  CA  LYS A  61      56.392 119.111  40.156  1.00  0.00           C  
ATOM    501  C   LYS A  61      56.872 118.581  38.806  1.00  0.00           C  
ATOM    502  O   LYS A  61      56.262 118.921  37.796  1.00  0.00           O  
ATOM    503  CB  LYS A  61      56.382 120.631  40.076  1.00  0.00           C  
ATOM    504  CG  LYS A  61      55.602 121.241  41.246  1.00  0.00           C  
ATOM    505  CD  LYS A  61      55.362 122.741  41.086  1.00  0.00           C  
ATOM    506  CE  LYS A  61      54.452 123.031  39.906  1.00  0.00           C  
ATOM    507  NZ  LYS A  61      53.972 124.421  39.886  1.00  0.00           N1+
ATOM    508  N   ILE A  62      57.902 117.731  38.756  1.00  0.00           N  
ATOM    509  CA  ILE A  62      58.262 116.981  37.566  1.00  0.00           C  
ATOM    510  C   ILE A  62      57.202 115.971  37.156  1.00  0.00           C  
ATOM    511  O   ILE A  62      56.802 115.151  37.986  1.00  0.00           O  
ATOM    512  CB  ILE A  62      59.662 116.421  37.766  1.00  0.00           C  
ATOM    513  CG1 ILE A  62      60.652 117.531  38.096  1.00  0.00           C  
ATOM    514  CG2 ILE A  62      60.112 115.591  36.566  1.00  0.00           C  
ATOM    515  CD  ILE A  62      62.132 117.201  38.216  1.00  0.00           C  
ATOM    516  N   THR A  63      56.812 115.971  35.886  1.00  0.00           N  
ATOM    517  CA  THR A  63      55.612 115.271  35.446  1.00  0.00           C  
ATOM    518  C   THR A  63      55.972 114.061  34.606  1.00  0.00           C  
ATOM    519  O   THR A  63      55.222 113.081  34.656  1.00  0.00           O  
ATOM    520  CB  THR A  63      54.712 116.221  34.656  1.00  0.00           C  
ATOM    521  CG2 THR A  63      54.182 117.371  35.506  1.00  0.00           C  
ATOM    522  OG1 THR A  63      55.382 116.711  33.516  1.00  0.00           O  
ATOM    523  N   CYS A  64      57.092 114.061  33.876  1.00  0.00           N  
ATOM    524  CA  CYS A  64      57.672 113.061  33.006  1.00  0.00           C  
ATOM    525  C   CYS A  64      59.172 113.241  32.876  1.00  0.00           C  
ATOM    526  O   CYS A  64      59.642 114.371  32.946  1.00  0.00           O  
ATOM    527  CB  CYS A  64      56.962 113.191  31.656  1.00  0.00           C  
ATOM    528  SG  CYS A  64      57.862 112.551  30.226  1.00  0.00           S  
ATOM    529  N   VAL A  65      59.942 112.161  32.676  1.00  0.00           N  
ATOM    530  CA  VAL A  65      61.272 112.241  32.116  1.00  0.00           C  
ATOM    531  C   VAL A  65      61.472 111.171  31.056  1.00  0.00           C  
ATOM    532  O   VAL A  65      61.132 110.031  31.366  1.00  0.00           O  
ATOM    533  CB  VAL A  65      62.192 111.911  33.296  1.00  0.00           C  
ATOM    534  CG1 VAL A  65      63.632 112.141  32.846  1.00  0.00           C  
ATOM    535  CG2 VAL A  65      62.122 112.771  34.556  1.00  0.00           C  
ATOM    536  N   GLU A  66      61.992 111.431  29.856  1.00  0.00           N  
ATOM    537  CA  GLU A  66      62.202 110.421  28.836  1.00  0.00           C  
ATOM    538  C   GLU A  66      63.292 110.751  27.826  1.00  0.00           C  
ATOM    539  O   GLU A  66      63.942 111.801  27.806  1.00  0.00           O  
ATOM    540  CB  GLU A  66      60.892 110.161  28.096  1.00  0.00           C  
ATOM    541  CG  GLU A  66      59.712 109.471  28.766  1.00  0.00           C  
ATOM    542  CD  GLU A  66      59.942 108.131  29.456  1.00  0.00           C  
ATOM    543  OE1 GLU A  66      59.382 107.841  30.526  1.00  0.00           O  
ATOM    544  OE2 GLU A  66      60.652 107.231  28.956  1.00  0.00           O1-
ATOM    545  N   THR A  67      63.552 109.871  26.856  1.00  0.00           N  
ATOM    546  CA  THR A  67      64.222 110.171  25.606  1.00  0.00           C  
ATOM    547  C   THR A  67      63.272 110.861  24.626  1.00  0.00           C  
ATOM    548  O   THR A  67      62.072 110.911  24.866  1.00  0.00           O  
ATOM    549  CB  THR A  67      64.632 108.801  25.086  1.00  0.00           C  
ATOM    550  CG2 THR A  67      65.922 108.361  25.756  1.00  0.00           C  
ATOM    551  OG1 THR A  67      63.682 107.751  25.016  1.00  0.00           O  
ATOM    552  N   VAL A  68      63.862 111.431  23.576  1.00  0.00           N  
ATOM    553  CA  VAL A  68      63.182 112.241  22.586  1.00  0.00           C  
ATOM    554  C   VAL A  68      63.592 111.641  21.246  1.00  0.00           C  
ATOM    555  O   VAL A  68      64.742 111.221  21.116  1.00  0.00           O  
ATOM    556  CB  VAL A  68      63.532 113.721  22.576  1.00  0.00           C  
ATOM    557  CG1 VAL A  68      62.382 114.531  21.986  1.00  0.00           C  
ATOM    558  CG2 VAL A  68      63.642 114.281  23.996  1.00  0.00           C  
ATOM    559  N   VAL A  69      62.812 111.771  20.176  1.00  0.00           N  
ATOM    560  CA  VAL A  69      63.242 111.611  18.796  1.00  0.00           C  
ATOM    561  C   VAL A  69      64.142 112.781  18.426  1.00  0.00           C  
ATOM    562  O   VAL A  69      63.722 113.921  18.636  1.00  0.00           O  
ATOM    563  CB  VAL A  69      62.012 111.491  17.896  1.00  0.00           C  
ATOM    564  CG1 VAL A  69      62.282 111.491  16.386  1.00  0.00           C  
ATOM    565  CG2 VAL A  69      61.322 110.161  18.206  1.00  0.00           C  
ATOM    566  N   PRO A  70      65.352 112.591  17.896  1.00  0.00           N  
ATOM    567  CA  PRO A  70      66.192 113.701  17.506  1.00  0.00           C  
ATOM    568  C   PRO A  70      65.892 114.301  16.136  1.00  0.00           C  
ATOM    569  O   PRO A  70      65.022 113.811  15.426  1.00  0.00           O  
ATOM    570  CB  PRO A  70      67.572 113.061  17.396  1.00  0.00           C  
ATOM    571  CG  PRO A  70      67.212 111.651  16.926  1.00  0.00           C  
ATOM    572  CD  PRO A  70      66.032 111.321  17.836  1.00  0.00           C  
ATOM    573  N   GLU A  71      66.642 115.341  15.746  1.00  0.00           N  
ATOM    574  CA  GLU A  71      66.772 115.841  14.396  1.00  0.00           C  
ATOM    575  C   GLU A  71      67.022 114.761  13.356  1.00  0.00           C  
ATOM    576  O   GLU A  71      67.902 113.941  13.586  1.00  0.00           O  
ATOM    577  CB  GLU A  71      67.872 116.881  14.176  1.00  0.00           C  
ATOM    578  CG  GLU A  71      67.542 118.221  14.826  1.00  0.00           C  
ATOM    579  CD  GLU A  71      68.892 118.901  15.026  1.00  0.00           C  
ATOM    580  OE1 GLU A  71      69.542 118.731  16.076  1.00  0.00           O  
ATOM    581  OE2 GLU A  71      69.322 119.681  14.156  1.00  0.00           O1-
ATOM    582  N   LYS A  72      66.322 114.771  12.216  1.00  0.00           N  
ATOM    583  CA  LYS A  72      66.502 113.731  11.226  1.00  0.00           C  
ATOM    584  C   LYS A  72      67.872 113.931  10.596  1.00  0.00           C  
ATOM    585  O   LYS A  72      68.602 112.991  10.296  1.00  0.00           O  
ATOM    586  CB  LYS A  72      65.312 113.851  10.276  1.00  0.00           C  
ATOM    587  CG  LYS A  72      65.412 112.801   9.166  1.00  0.00           C  
ATOM    588  CD  LYS A  72      64.062 112.631   8.476  1.00  0.00           C  
ATOM    589  CE  LYS A  72      64.202 111.771   7.226  1.00  0.00           C  
ATOM    590  NZ  LYS A  72      62.912 111.621   6.536  1.00  0.00           N1+
ATOM    591  N   ASN A  73      68.372 115.171  10.526  1.00  0.00           N  
ATOM    592  CA  ASN A  73      69.622 115.561   9.926  1.00  0.00           C  
ATOM    593  C   ASN A  73      70.302 116.561  10.846  1.00  0.00           C  
ATOM    594  O   ASN A  73      70.222 117.761  10.576  1.00  0.00           O  
ATOM    595  CB  ASN A  73      69.422 116.071   8.506  1.00  0.00           C  
ATOM    596  CG  ASN A  73      68.702 115.081   7.596  1.00  0.00           C  
ATOM    597  ND2 ASN A  73      67.422 115.271   7.266  1.00  0.00           N  
ATOM    598  OD1 ASN A  73      69.292 114.111   7.126  1.00  0.00           O  
ATOM    599  N   PRO A  74      70.962 116.211  11.956  1.00  0.00           N  
ATOM    600  CA  PRO A  74      71.502 117.151  12.916  1.00  0.00           C  
ATOM    601  C   PRO A  74      72.862 117.671  12.466  1.00  0.00           C  
ATOM    602  O   PRO A  74      73.552 116.991  11.706  1.00  0.00           O  
ATOM    603  CB  PRO A  74      71.602 116.331  14.186  1.00  0.00           C  
ATOM    604  CG  PRO A  74      71.052 114.921  13.956  1.00  0.00           C  
ATOM    605  CD  PRO A  74      71.032 114.851  12.426  1.00  0.00           C  
ATOM    606  N   PRO A  75      73.272 118.821  13.006  1.00  0.00           N  
ATOM    607  CA  PRO A  75      74.632 119.281  12.816  1.00  0.00           C  
ATOM    608  C   PRO A  75      75.682 118.411  13.486  1.00  0.00           C  
ATOM    609  O   PRO A  75      75.302 117.681  14.406  1.00  0.00           O  
ATOM    610  CB  PRO A  75      74.592 120.681  13.426  1.00  0.00           C  
ATOM    611  CG  PRO A  75      73.532 120.561  14.526  1.00  0.00           C  
ATOM    612  CD  PRO A  75      72.472 119.731  13.796  1.00  0.00           C  
ATOM    613  N   PRO A  76      76.922 118.471  13.016  1.00  0.00           N  
ATOM    614  CA  PRO A  76      77.982 117.591  13.486  1.00  0.00           C  
ATOM    615  C   PRO A  76      78.192 117.481  14.986  1.00  0.00           C  
ATOM    616  O   PRO A  76      78.202 116.361  15.506  1.00  0.00           O  
ATOM    617  CB  PRO A  76      79.262 117.991  12.756  1.00  0.00           C  
ATOM    618  CG  PRO A  76      78.712 118.581  11.466  1.00  0.00           C  
ATOM    619  CD  PRO A  76      77.432 119.271  11.916  1.00  0.00           C  
ATOM    620  N   GLU A  77      78.022 118.511  15.816  1.00  0.00           N  
ATOM    621  CA  GLU A  77      77.952 118.411  17.256  1.00  0.00           C  
ATOM    622  C   GLU A  77      76.782 117.671  17.896  1.00  0.00           C  
ATOM    623  O   GLU A  77      76.942 117.191  19.016  1.00  0.00           O  
ATOM    624  CB  GLU A  77      77.972 119.761  17.956  1.00  0.00           C  
ATOM    625  CG  GLU A  77      76.852 120.741  17.596  1.00  0.00           C  
ATOM    626  CD  GLU A  77      77.222 122.211  17.766  1.00  0.00           C  
ATOM    627  OE1 GLU A  77      77.752 122.861  16.846  1.00  0.00           O  
ATOM    628  OE2 GLU A  77      77.002 122.801  18.856  1.00  0.00           O1-
ATOM    629  N   ARG A  78      75.652 117.521  17.206  1.00  0.00           N  
ATOM    630  CA  ARG A  78      74.542 116.691  17.616  1.00  0.00           C  
ATOM    631  C   ARG A  78      74.272 115.441  16.786  1.00  0.00           C  
ATOM    632  O   ARG A  78      73.322 114.701  17.016  1.00  0.00           O  
ATOM    633  CB  ARG A  78      73.312 117.591  17.736  1.00  0.00           C  
ATOM    634  CG  ARG A  78      73.482 118.841  18.596  1.00  0.00           C  
ATOM    635  CD  ARG A  78      72.092 119.391  18.926  1.00  0.00           C  
ATOM    636  NE  ARG A  78      71.382 119.931  17.766  1.00  0.00           N  
ATOM    637  CZ  ARG A  78      71.422 121.181  17.286  1.00  0.00           C  
ATOM    638  NH1 ARG A  78      72.122 122.181  17.836  1.00  0.00           N1+
ATOM    639  NH2 ARG A  78      70.682 121.381  16.176  1.00  0.00           N  
ATOM    640  N   GLN A  79      75.192 115.091  15.886  1.00  0.00           N  
ATOM    641  CA  GLN A  79      75.302 113.831  15.186  1.00  0.00           C  
ATOM    642  C   GLN A  79      75.702 112.631  16.036  1.00  0.00           C  
ATOM    643  O   GLN A  79      76.782 112.711  16.616  1.00  0.00           O  
ATOM    644  CB  GLN A  79      76.192 113.991  13.956  1.00  0.00           C  
ATOM    645  CG  GLN A  79      75.362 114.551  12.796  1.00  0.00           C  
ATOM    646  CD  GLN A  79      76.272 114.911  11.636  1.00  0.00           C  
ATOM    647  NE2 GLN A  79      75.822 115.821  10.776  1.00  0.00           N  
ATOM    648  OE1 GLN A  79      77.382 114.421  11.446  1.00  0.00           O  
ATOM    649  N   ILE A  80      74.892 111.571  15.966  1.00  0.00           N  
ATOM    650  CA  ILE A  80      75.122 110.311  16.626  1.00  0.00           C  
ATOM    651  C   ILE A  80      76.122 109.381  15.946  1.00  0.00           C  
ATOM    652  O   ILE A  80      76.842 108.791  16.756  1.00  0.00           O  
ATOM    653  CB  ILE A  80      73.792 109.661  16.996  1.00  0.00           C  
ATOM    654  CG1 ILE A  80      73.052 110.591  17.956  1.00  0.00           C  
ATOM    655  CG2 ILE A  80      73.972 108.251  17.556  1.00  0.00           C  
ATOM    656  CD  ILE A  80      71.622 110.171  18.286  1.00  0.00           C  
ATOM    657  N   PRO A  81      76.262 109.281  14.626  1.00  0.00           N  
ATOM    658  CA  PRO A  81      77.352 108.481  14.106  1.00  0.00           C  
ATOM    659  C   PRO A  81      78.752 108.951  14.456  1.00  0.00           C  
ATOM    660  O   PRO A  81      79.022 110.121  14.716  1.00  0.00           O  
ATOM    661  CB  PRO A  81      77.212 108.581  12.586  1.00  0.00           C  
ATOM    662  CG  PRO A  81      75.722 108.831  12.416  1.00  0.00           C  
ATOM    663  CD  PRO A  81      75.402 109.781  13.576  1.00  0.00           C  
ATOM    664  N   ARG A  82      79.812 108.191  14.186  1.00  0.00           N  
ATOM    665  CA  ARG A  82      79.872 106.781  13.856  1.00  0.00           C  
ATOM    666  C   ARG A  82      80.352 106.021  15.076  1.00  0.00           C  
ATOM    667  O   ARG A  82      81.372 106.361  15.666  1.00  0.00           O  
ATOM    668  CB  ARG A  82      80.742 106.561  12.616  1.00  0.00           C  
ATOM    669  CG  ARG A  82      80.452 107.501  11.456  1.00  0.00           C  
ATOM    670  CD  ARG A  82      81.362 107.111  10.296  1.00  0.00           C  
ATOM    671  NE  ARG A  82      82.762 107.351  10.676  1.00  0.00           N  
ATOM    672  CZ  ARG A  82      83.492 108.471  10.586  1.00  0.00           C  
ATOM    673  NH1 ARG A  82      82.922 109.551  10.036  1.00  0.00           N1+
ATOM    674  NH2 ARG A  82      84.772 108.561  10.966  1.00  0.00           N  
ATOM    675  N   ARG A  83      79.532 105.021  15.436  1.00  0.00           N  
ATOM    676  CA  ARG A  83      79.662 104.221  16.636  1.00  0.00           C  
ATOM    677  C   ARG A  83      80.402 102.941  16.286  1.00  0.00           C  
ATOM    678  O   ARG A  83      80.282 102.371  15.206  1.00  0.00           O  
ATOM    679  CB  ARG A  83      78.352 103.921  17.376  1.00  0.00           C  
ATOM    680  CG  ARG A  83      77.462 105.151  17.486  1.00  0.00           C  
ATOM    681  CD  ARG A  83      76.102 104.791  18.076  1.00  0.00           C  
ATOM    682  NE  ARG A  83      76.142 104.311  19.456  1.00  0.00           N  
ATOM    683  CZ  ARG A  83      75.072 104.231  20.256  1.00  0.00           C  
ATOM    684  NH1 ARG A  83      73.772 104.361  19.956  1.00  0.00           N1+
ATOM    685  NH2 ARG A  83      75.292 104.131  21.576  1.00  0.00           N  
ATOM    686  N   GLY A  84      81.192 102.491  17.266  1.00  0.00           N  
ATOM    687  CA  GLY A  84      81.982 101.281  17.176  1.00  0.00           C  
ATOM    688  C   GLY A  84      83.082 101.311  16.126  1.00  0.00           C  
ATOM    689  O   GLY A  84      83.262 100.371  15.356  1.00  0.00           O  
ATOM    690  N   GLU A  85      83.922 102.341  16.236  1.00  0.00           N  
ATOM    691  CA  GLU A  85      84.952 102.541  15.246  1.00  0.00           C  
ATOM    692  C   GLU A  85      86.372 102.121  15.576  1.00  0.00           C  
ATOM    693  O   GLU A  85      87.172 101.751  14.726  1.00  0.00           O  
ATOM    694  CB  GLU A  85      84.982 104.021  14.866  1.00  0.00           C  
ATOM    695  CG  GLU A  85      85.842 104.391  13.656  1.00  0.00           C  
ATOM    696  CD  GLU A  85      85.542 105.791  13.146  1.00  0.00           C  
ATOM    697  OE1 GLU A  85      85.012 105.931  12.026  1.00  0.00           O  
ATOM    698  OE2 GLU A  85      85.892 106.851  13.716  1.00  0.00           O1-
ATOM    699  N   GLU A  86      86.722 102.161  16.866  1.00  0.00           N  
ATOM    700  CA  GLU A  86      88.072 101.951  17.356  1.00  0.00           C  
ATOM    701  C   GLU A  86      89.112 102.991  16.966  1.00  0.00           C  
ATOM    702  O   GLU A  86      90.302 102.701  17.126  1.00  0.00           O  
ATOM    703  CB  GLU A  86      88.542 100.511  17.216  1.00  0.00           C  
ATOM    704  CG  GLU A  86      87.512  99.481  17.686  1.00  0.00           C  
ATOM    705  CD  GLU A  86      87.172  99.671  19.156  1.00  0.00           C  
ATOM    706  OE1 GLU A  86      87.932  99.151  20.006  1.00  0.00           O  
ATOM    707  OE2 GLU A  86      86.122 100.301  19.416  1.00  0.00           O1-
ATOM    708  N   SER A  87      88.772 104.181  16.466  1.00  0.00           N  
ATOM    709  CA  SER A  87      89.712 105.221  16.096  1.00  0.00           C  
ATOM    710  C   SER A  87      90.172 106.131  17.226  1.00  0.00           C  
ATOM    711  O   SER A  87      89.372 106.511  18.076  1.00  0.00           O  
ATOM    712  CB  SER A  87      89.012 106.131  15.086  1.00  0.00           C  
ATOM    713  OG  SER A  87      87.772 106.561  15.596  1.00  0.00           O  
ATOM    714  N   SER A  88      91.422 106.581  17.266  1.00  0.00           N  
ATOM    715  CA  SER A  88      92.122 107.201  18.376  1.00  0.00           C  
ATOM    716  C   SER A  88      92.252 108.721  18.356  1.00  0.00           C  
ATOM    717  O   SER A  88      93.202 109.321  18.846  1.00  0.00           O  
ATOM    718  CB  SER A  88      93.402 106.411  18.636  1.00  0.00           C  
ATOM    719  OG  SER A  88      93.432 105.001  18.596  1.00  0.00           O  
ATOM    720  N   GLU A  89      91.102 109.291  17.986  1.00  0.00           N  
ATOM    721  CA  GLU A  89      91.142 110.681  17.566  1.00  0.00           C  
ATOM    722  C   GLU A  89      91.092 111.661  18.746  1.00  0.00           C  
ATOM    723  O   GLU A  89      90.492 111.291  19.746  1.00  0.00           O  
ATOM    724  CB  GLU A  89      90.122 110.881  16.456  1.00  0.00           C  
ATOM    725  CG  GLU A  89      90.272 109.911  15.276  1.00  0.00           C  
ATOM    726  CD  GLU A  89      91.362 110.351  14.316  1.00  0.00           C  
ATOM    727  OE1 GLU A  89      92.392 110.921  14.736  1.00  0.00           O  
ATOM    728  OE2 GLU A  89      91.192 110.211  13.086  1.00  0.00           O1-
ATOM    729  N   MET A  90      91.472 112.931  18.606  1.00  0.00           N  
ATOM    730  CA  MET A  90      91.142 113.931  19.596  1.00  0.00           C  
ATOM    731  C   MET A  90      91.002 115.301  18.936  1.00  0.00           C  
ATOM    732  O   MET A  90      91.892 115.621  18.146  1.00  0.00           O  
ATOM    733  CB  MET A  90      92.152 114.001  20.736  1.00  0.00           C  
ATOM    734  CG  MET A  90      91.962 114.941  21.926  1.00  0.00           C  
ATOM    735  SD  MET A  90      92.262 116.671  21.466  1.00  0.00           S  
ATOM    736  CE  MET A  90      92.212 117.411  23.116  1.00  0.00           C  
ATOM    737  N   GLU A  91      89.962 116.061  19.236  1.00  0.00           N  
ATOM    738  CA  GLU A  91      89.712 117.361  18.646  1.00  0.00           C  
ATOM    739  C   GLU A  91      89.632 118.381  19.766  1.00  0.00           C  
ATOM    740  O   GLU A  91      88.982 118.111  20.776  1.00  0.00           O  
ATOM    741  CB  GLU A  91      88.442 117.351  17.806  1.00  0.00           C  
ATOM    742  CG  GLU A  91      88.462 116.361  16.656  1.00  0.00           C  
ATOM    743  CD  GLU A  91      87.112 116.221  15.956  1.00  0.00           C  
ATOM    744  OE1 GLU A  91      86.392 115.241  16.246  1.00  0.00           O  
ATOM    745  OE2 GLU A  91      86.762 117.191  15.246  1.00  0.00           O1-
ATOM    746  N   GLN A  92      90.292 119.541  19.696  1.00  0.00           N  
ATOM    747  CA  GLN A  92      90.452 120.461  20.806  1.00  0.00           C  
ATOM    748  C   GLN A  92      89.232 121.201  21.346  1.00  0.00           C  
ATOM    749  O   GLN A  92      89.332 121.761  22.426  1.00  0.00           O  
ATOM    750  CB  GLN A  92      91.522 121.471  20.426  1.00  0.00           C  
ATOM    751  CG  GLN A  92      92.902 120.821  20.316  1.00  0.00           C  
ATOM    752  CD  GLN A  92      94.002 121.851  20.086  1.00  0.00           C  
ATOM    753  NE2 GLN A  92      94.962 121.551  19.206  1.00  0.00           N  
ATOM    754  OE1 GLN A  92      94.022 122.861  20.786  1.00  0.00           O  
ATOM    755  N   ILE A  93      88.142 121.201  20.576  1.00  0.00           N  
ATOM    756  CA  ILE A  93      86.812 121.611  20.996  1.00  0.00           C  
ATOM    757  C   ILE A  93      85.672 120.611  20.906  1.00  0.00           C  
ATOM    758  O   ILE A  93      84.852 120.471  21.816  1.00  0.00           O  
ATOM    759  CB  ILE A  93      86.472 122.991  20.456  1.00  0.00           C  
ATOM    760  CG1 ILE A  93      85.342 123.721  21.176  1.00  0.00           C  
ATOM    761  CG2 ILE A  93      86.202 122.881  18.956  1.00  0.00           C  
ATOM    762  CD  ILE A  93      85.662 124.181  22.586  1.00  0.00           C  
ATOM    763  N   SER A  94      85.772 119.741  19.896  1.00  0.00           N  
ATOM    764  CA  SER A  94      84.722 118.761  19.696  1.00  0.00           C  
ATOM    765  C   SER A  94      84.662 117.781  20.866  1.00  0.00           C  
ATOM    766  O   SER A  94      83.582 117.251  21.106  1.00  0.00           O  
ATOM    767  CB  SER A  94      84.772 118.091  18.326  1.00  0.00           C  
ATOM    768  OG  SER A  94      84.872 119.071  17.316  1.00  0.00           O  
ATOM    769  N   ILE A  95      85.722 117.631  21.666  1.00  0.00           N  
ATOM    770  CA  ILE A  95      85.932 116.741  22.786  1.00  0.00           C  
ATOM    771  C   ILE A  95      84.892 117.141  23.826  1.00  0.00           C  
ATOM    772  O   ILE A  95      84.532 116.361  24.706  1.00  0.00           O  
ATOM    773  CB  ILE A  95      87.342 116.901  23.356  1.00  0.00           C  
ATOM    774  CG1 ILE A  95      87.632 115.921  24.496  1.00  0.00           C  
ATOM    775  CG2 ILE A  95      87.702 118.351  23.656  1.00  0.00           C  
ATOM    776  CD  ILE A  95      89.132 115.681  24.636  1.00  0.00           C  
ATOM    777  N   ILE A  96      84.512 118.421  23.846  1.00  0.00           N  
ATOM    778  CA  ILE A  96      83.522 118.931  24.776  1.00  0.00           C  
ATOM    779  C   ILE A  96      82.402 119.741  24.136  1.00  0.00           C  
ATOM    780  O   ILE A  96      81.412 120.071  24.776  1.00  0.00           O  
ATOM    781  CB  ILE A  96      84.112 119.621  25.996  1.00  0.00           C  
ATOM    782  CG1 ILE A  96      85.062 120.731  25.546  1.00  0.00           C  
ATOM    783  CG2 ILE A  96      84.602 118.621  27.046  1.00  0.00           C  
ATOM    784  CD  ILE A  96      85.602 121.601  26.686  1.00  0.00           C  
ATOM    785  N   GLU A  97      82.412 119.911  22.806  1.00  0.00           N  
ATOM    786  CA  GLU A  97      81.272 120.501  22.146  1.00  0.00           C  
ATOM    787  C   GLU A  97      80.202 119.461  21.846  1.00  0.00           C  
ATOM    788  O   GLU A  97      79.042 119.851  21.826  1.00  0.00           O  
ATOM    789  CB  GLU A  97      81.822 121.081  20.846  1.00  0.00           C  
ATOM    790  CG  GLU A  97      80.702 121.941  20.266  1.00  0.00           C  
ATOM    791  CD  GLU A  97      81.332 122.981  19.346  1.00  0.00           C  
ATOM    792  OE1 GLU A  97      81.302 124.211  19.526  1.00  0.00           O  
ATOM    793  OE2 GLU A  97      82.042 122.581  18.396  1.00  0.00           O1-
ATOM    794  N   ARG A  98      80.552 118.181  21.706  1.00  0.00           N  
ATOM    795  CA  ARG A  98      79.602 117.141  21.396  1.00  0.00           C  
ATOM    796  C   ARG A  98      78.482 116.941  22.416  1.00  0.00           C  
ATOM    797  O   ARG A  98      78.842 116.711  23.566  1.00  0.00           O  
ATOM    798  CB  ARG A  98      80.412 115.871  21.146  1.00  0.00           C  
ATOM    799  CG  ARG A  98      81.002 115.871  19.746  1.00  0.00           C  
ATOM    800  CD  ARG A  98      81.862 114.661  19.366  1.00  0.00           C  
ATOM    801  NE  ARG A  98      82.222 114.831  17.956  1.00  0.00           N  
ATOM    802  CZ  ARG A  98      83.472 114.751  17.466  1.00  0.00           C  
ATOM    803  NH1 ARG A  98      84.562 114.571  18.216  1.00  0.00           N1+
ATOM    804  NH2 ARG A  98      83.662 114.831  16.146  1.00  0.00           N  
ATOM    805  N   PHE A  99      77.192 116.961  22.086  1.00  0.00           N  
ATOM    806  CA  PHE A  99      76.052 116.391  22.776  1.00  0.00           C  
ATOM    807  C   PHE A  99      75.072 115.801  21.766  1.00  0.00           C  
ATOM    808  O   PHE A  99      74.152 116.441  21.276  1.00  0.00           O  
ATOM    809  CB  PHE A  99      75.372 117.541  23.506  1.00  0.00           C  
ATOM    810  CG  PHE A  99      76.232 118.131  24.606  1.00  0.00           C  
ATOM    811  CD1 PHE A  99      76.222 117.521  25.866  1.00  0.00           C  
ATOM    812  CD2 PHE A  99      77.052 119.241  24.366  1.00  0.00           C  
ATOM    813  CE1 PHE A  99      77.022 117.931  26.936  1.00  0.00           C  
ATOM    814  CE2 PHE A  99      77.912 119.651  25.396  1.00  0.00           C  
ATOM    815  CZ  PHE A  99      77.892 118.991  26.636  1.00  0.00           C  
ATOM    816  N   PRO A 100      75.232 114.561  21.306  1.00  0.00           N  
ATOM    817  CA  PRO A 100      74.382 113.921  20.316  1.00  0.00           C  
ATOM    818  C   PRO A 100      73.032 113.311  20.666  1.00  0.00           C  
ATOM    819  O   PRO A 100      72.102 113.371  19.866  1.00  0.00           O  
ATOM    820  CB  PRO A 100      75.232 112.721  19.906  1.00  0.00           C  
ATOM    821  CG  PRO A 100      76.682 113.101  20.206  1.00  0.00           C  
ATOM    822  CD  PRO A 100      76.412 113.761  21.546  1.00  0.00           C  
ATOM    823  N   TYR A 101      72.892 112.771  21.876  1.00  0.00           N  
ATOM    824  CA  TYR A 101      71.752 112.011  22.356  1.00  0.00           C  
ATOM    825  C   TYR A 101      70.822 112.831  23.236  1.00  0.00           C  
ATOM    826  O   TYR A 101      71.102 113.161  24.386  1.00  0.00           O  
ATOM    827  CB  TYR A 101      72.352 110.831  23.116  1.00  0.00           C  
ATOM    828  CG  TYR A 101      73.372 110.021  22.356  1.00  0.00           C  
ATOM    829  CD1 TYR A 101      72.962 108.941  21.576  1.00  0.00           C  
ATOM    830  CD2 TYR A 101      74.732 110.311  22.526  1.00  0.00           C  
ATOM    831  CE1 TYR A 101      73.942 108.101  21.036  1.00  0.00           C  
ATOM    832  CE2 TYR A 101      75.692 109.561  21.836  1.00  0.00           C  
ATOM    833  CZ  TYR A 101      75.312 108.421  21.106  1.00  0.00           C  
ATOM    834  OH  TYR A 101      76.202 107.571  20.516  1.00  0.00           O  
ATOM    835  N   PRO A 102      69.602 113.141  22.806  1.00  0.00           N  
ATOM    836  CA  PRO A 102      68.592 113.911  23.516  1.00  0.00           C  
ATOM    837  C   PRO A 102      67.852 113.171  24.616  1.00  0.00           C  
ATOM    838  O   PRO A 102      67.522 111.981  24.636  1.00  0.00           O  
ATOM    839  CB  PRO A 102      67.572 114.371  22.486  1.00  0.00           C  
ATOM    840  CG  PRO A 102      67.692 113.211  21.496  1.00  0.00           C  
ATOM    841  CD  PRO A 102      69.152 112.771  21.476  1.00  0.00           C  
ATOM    842  N   PHE A 103      67.472 113.941  25.636  1.00  0.00           N  
ATOM    843  CA  PHE A 103      66.542 113.521  26.666  1.00  0.00           C  
ATOM    844  C   PHE A 103      65.642 114.701  27.016  1.00  0.00           C  
ATOM    845  O   PHE A 103      65.812 115.821  26.546  1.00  0.00           O  
ATOM    846  CB  PHE A 103      67.152 112.821  27.876  1.00  0.00           C  
ATOM    847  CG  PHE A 103      68.102 113.501  28.826  1.00  0.00           C  
ATOM    848  CD1 PHE A 103      69.432 113.671  28.426  1.00  0.00           C  
ATOM    849  CD2 PHE A 103      67.612 113.941  30.066  1.00  0.00           C  
ATOM    850  CE1 PHE A 103      70.242 114.461  29.256  1.00  0.00           C  
ATOM    851  CE2 PHE A 103      68.542 114.511  30.936  1.00  0.00           C  
ATOM    852  CZ  PHE A 103      69.862 114.761  30.576  1.00  0.00           C  
ATOM    853  N   GLN A 104      64.642 114.451  27.866  1.00  0.00           N  
ATOM    854  CA  GLN A 104      63.592 115.341  28.286  1.00  0.00           C  
ATOM    855  C   GLN A 104      63.232 115.121  29.756  1.00  0.00           C  
ATOM    856  O   GLN A 104      63.322 114.041  30.326  1.00  0.00           O  
ATOM    857  CB  GLN A 104      62.372 115.301  27.366  1.00  0.00           C  
ATOM    858  CG  GLN A 104      61.522 114.041  27.336  1.00  0.00           C  
ATOM    859  CD  GLN A 104      60.342 114.151  26.386  1.00  0.00           C  
ATOM    860  NE2 GLN A 104      60.002 113.271  25.436  1.00  0.00           N  
ATOM    861  OE1 GLN A 104      59.512 115.031  26.606  1.00  0.00           O  
ATOM    862  N   VAL A 105      62.792 116.261  30.296  1.00  0.00           N  
ATOM    863  CA  VAL A 105      62.322 116.491  31.656  1.00  0.00           C  
ATOM    864  C   VAL A 105      61.112 117.421  31.586  1.00  0.00           C  
ATOM    865  O   VAL A 105      61.202 118.511  31.026  1.00  0.00           O  
ATOM    866  CB  VAL A 105      63.482 117.041  32.486  1.00  0.00           C  
ATOM    867  CG1 VAL A 105      63.282 116.831  33.986  1.00  0.00           C  
ATOM    868  CG2 VAL A 105      64.842 116.431  32.206  1.00  0.00           C  
ATOM    869  N   VAL A 106      59.942 117.121  32.146  1.00  0.00           N  
ATOM    870  CA  VAL A 106      58.762 117.901  31.826  1.00  0.00           C  
ATOM    871  C   VAL A 106      58.082 118.241  33.146  1.00  0.00           C  
ATOM    872  O   VAL A 106      58.172 117.491  34.126  1.00  0.00           O  
ATOM    873  CB  VAL A 106      57.822 117.111  30.916  1.00  0.00           C  
ATOM    874  CG1 VAL A 106      56.742 118.001  30.306  1.00  0.00           C  
ATOM    875  CG2 VAL A 106      58.462 116.291  29.796  1.00  0.00           C  
ATOM    876  N   TYR A 107      57.532 119.451  33.236  1.00  0.00           N  
ATOM    877  CA  TYR A 107      56.822 119.951  34.396  1.00  0.00           C  
ATOM    878  C   TYR A 107      55.422 120.431  34.046  1.00  0.00           C  
ATOM    879  O   TYR A 107      54.892 120.161  32.976  1.00  0.00           O  
ATOM    880  CB  TYR A 107      57.742 120.991  35.036  1.00  0.00           C  
ATOM    881  CG  TYR A 107      58.192 122.171  34.206  1.00  0.00           C  
ATOM    882  CD1 TYR A 107      59.242 122.031  33.286  1.00  0.00           C  
ATOM    883  CD2 TYR A 107      57.542 123.411  34.246  1.00  0.00           C  
ATOM    884  CE1 TYR A 107      59.622 123.031  32.386  1.00  0.00           C  
ATOM    885  CE2 TYR A 107      57.832 124.401  33.316  1.00  0.00           C  
ATOM    886  CZ  TYR A 107      58.892 124.231  32.396  1.00  0.00           C  
ATOM    887  OH  TYR A 107      59.222 125.231  31.526  1.00  0.00           O  
ATOM    888  N   ASP A 108      54.702 121.131  34.926  1.00  0.00           N  
ATOM    889  CA  ASP A 108      53.262 121.311  34.806  1.00  0.00           C  
ATOM    890  C   ASP A 108      53.032 122.171  33.576  1.00  0.00           C  
ATOM    891  O   ASP A 108      52.182 121.941  32.726  1.00  0.00           O  
ATOM    892  CB  ASP A 108      52.562 121.941  36.006  1.00  0.00           C  
ATOM    893  CG  ASP A 108      53.262 123.041  36.786  1.00  0.00           C  
ATOM    894  OD1 ASP A 108      54.492 123.181  36.666  1.00  0.00           O  
ATOM    895  OD2 ASP A 108      52.512 123.761  37.496  1.00  0.00           O1-
ATOM    896  N   GLU A 109      53.852 123.231  33.566  1.00  0.00           N  
ATOM    897  CA  GLU A 109      53.852 124.361  32.666  1.00  0.00           C  
ATOM    898  C   GLU A 109      54.512 124.171  31.306  1.00  0.00           C  
ATOM    899  O   GLU A 109      54.172 124.901  30.376  1.00  0.00           O  
ATOM    900  CB  GLU A 109      54.282 125.661  33.346  1.00  0.00           C  
ATOM    901  CG  GLU A 109      53.282 126.241  34.336  1.00  0.00           C  
ATOM    902  CD  GLU A 109      53.912 127.531  34.846  1.00  0.00           C  
ATOM    903  OE1 GLU A 109      54.492 127.561  35.956  1.00  0.00           O  
ATOM    904  OE2 GLU A 109      53.752 128.601  34.206  1.00  0.00           O1-
ATOM    905  N   GLY A 110      55.432 123.211  31.306  1.00  0.00           N  
ATOM    906  CA  GLY A 110      56.212 123.101  30.086  1.00  0.00           C  
ATOM    907  C   GLY A 110      57.312 122.061  30.126  1.00  0.00           C  
ATOM    908  O   GLY A 110      57.462 121.291  31.076  1.00  0.00           O  
ATOM    909  N   PRO A 111      58.012 121.901  28.996  1.00  0.00           N  
ATOM    910  CA  PRO A 111      59.152 121.021  28.876  1.00  0.00           C  
ATOM    911  C   PRO A 111      60.522 121.671  29.026  1.00  0.00           C  
ATOM    912  O   PRO A 111      60.812 122.831  28.736  1.00  0.00           O  
ATOM    913  CB  PRO A 111      58.992 120.531  27.436  1.00  0.00           C  
ATOM    914  CG  PRO A 111      58.472 121.761  26.696  1.00  0.00           C  
ATOM    915  CD  PRO A 111      57.602 122.471  27.736  1.00  0.00           C  
ATOM    916  N   LEU A 112      61.482 120.931  29.586  1.00  0.00           N  
ATOM    917  CA  LEU A 112      62.912 121.141  29.466  1.00  0.00           C  
ATOM    918  C   LEU A 112      63.522 120.101  28.546  1.00  0.00           C  
ATOM    919  O   LEU A 112      63.282 118.911  28.766  1.00  0.00           O  
ATOM    920  CB  LEU A 112      63.482 121.041  30.876  1.00  0.00           C  
ATOM    921  CG  LEU A 112      64.962 120.701  31.046  1.00  0.00           C  
ATOM    922  CD1 LEU A 112      65.752 121.871  30.466  1.00  0.00           C  
ATOM    923  CD2 LEU A 112      65.272 120.681  32.546  1.00  0.00           C  
ATOM    924  N   TYR A 113      64.352 120.531  27.596  1.00  0.00           N  
ATOM    925  CA  TYR A 113      65.082 119.631  26.726  1.00  0.00           C  
ATOM    926  C   TYR A 113      66.582 119.751  26.956  1.00  0.00           C  
ATOM    927  O   TYR A 113      67.142 120.841  27.066  1.00  0.00           O  
ATOM    928  CB  TYR A 113      64.792 119.921  25.256  1.00  0.00           C  
ATOM    929  CG  TYR A 113      63.352 119.761  24.846  1.00  0.00           C  
ATOM    930  CD1 TYR A 113      62.822 118.471  24.936  1.00  0.00           C  
ATOM    931  CD2 TYR A 113      62.522 120.801  24.416  1.00  0.00           C  
ATOM    932  CE1 TYR A 113      61.482 118.201  24.606  1.00  0.00           C  
ATOM    933  CE2 TYR A 113      61.222 120.551  23.956  1.00  0.00           C  
ATOM    934  CZ  TYR A 113      60.682 119.271  24.176  1.00  0.00           C  
ATOM    935  OH  TYR A 113      59.362 118.971  23.986  1.00  0.00           O  
ATOM    936  N   VAL A 114      67.192 118.561  27.026  1.00  0.00           N  
ATOM    937  CA  VAL A 114      68.532 118.311  27.526  1.00  0.00           C  
ATOM    938  C   VAL A 114      69.172 117.341  26.536  1.00  0.00           C  
ATOM    939  O   VAL A 114      68.512 116.391  26.116  1.00  0.00           O  
ATOM    940  CB  VAL A 114      68.672 117.711  28.916  1.00  0.00           C  
ATOM    941  CG1 VAL A 114      70.082 117.831  29.486  1.00  0.00           C  
ATOM    942  CG2 VAL A 114      67.852 118.441  29.976  1.00  0.00           C  
ATOM    943  N   PHE A 115      70.422 117.581  26.156  1.00  0.00           N  
ATOM    944  CA  PHE A 115      71.172 116.641  25.346  1.00  0.00           C  
ATOM    945  C   PHE A 115      72.462 116.181  26.006  1.00  0.00           C  
ATOM    946  O   PHE A 115      73.152 117.031  26.586  1.00  0.00           O  
ATOM    947  CB  PHE A 115      71.482 117.331  24.016  1.00  0.00           C  
ATOM    948  CG  PHE A 115      70.502 117.391  22.866  1.00  0.00           C  
ATOM    949  CD1 PHE A 115      69.432 118.281  23.006  1.00  0.00           C  
ATOM    950  CD2 PHE A 115      70.712 116.701  21.676  1.00  0.00           C  
ATOM    951  CE1 PHE A 115      68.552 118.461  21.926  1.00  0.00           C  
ATOM    952  CE2 PHE A 115      69.842 116.931  20.596  1.00  0.00           C  
ATOM    953  CZ  PHE A 115      68.762 117.811  20.706  1.00  0.00           C  
ATOM    954  N   SER A 116      72.862 114.931  25.776  1.00  0.00           N  
ATOM    955  CA  SER A 116      73.872 114.191  26.486  1.00  0.00           C  
ATOM    956  C   SER A 116      75.042 113.841  25.576  1.00  0.00           C  
ATOM    957  O   SER A 116      74.762 113.601  24.406  1.00  0.00           O  
ATOM    958  CB  SER A 116      73.272 112.841  26.876  1.00  0.00           C  
ATOM    959  OG  SER A 116      74.142 112.091  27.696  1.00  0.00           O  
ATOM    960  N   PRO A 117      76.282 113.791  26.076  1.00  0.00           N  
ATOM    961  CA  PRO A 117      77.402 113.401  25.236  1.00  0.00           C  
ATOM    962  C   PRO A 117      77.452 111.941  24.836  1.00  0.00           C  
ATOM    963  O   PRO A 117      77.842 111.561  23.736  1.00  0.00           O  
ATOM    964  CB  PRO A 117      78.702 113.761  25.936  1.00  0.00           C  
ATOM    965  CG  PRO A 117      78.292 114.281  27.306  1.00  0.00           C  
ATOM    966  CD  PRO A 117      76.802 113.981  27.416  1.00  0.00           C  
ATOM    967  N   THR A 118      77.022 111.071  25.756  1.00  0.00           N  
ATOM    968  CA  THR A 118      76.802 109.661  25.506  1.00  0.00           C  
ATOM    969  C   THR A 118      75.462 109.101  25.986  1.00  0.00           C  
ATOM    970  O   THR A 118      74.872 109.611  26.936  1.00  0.00           O  
ATOM    971  CB  THR A 118      78.002 108.861  25.996  1.00  0.00           C  
ATOM    972  CG2 THR A 118      79.372 109.221  25.416  1.00  0.00           C  
ATOM    973  OG1 THR A 118      78.102 109.091  27.376  1.00  0.00           O  
ATOM    974  N   GLU A 119      75.022 107.971  25.426  1.00  0.00           N  
ATOM    975  CA  GLU A 119      73.992 107.171  26.056  1.00  0.00           C  
ATOM    976  C   GLU A 119      74.352 106.801  27.486  1.00  0.00           C  
ATOM    977  O   GLU A 119      73.512 106.911  28.366  1.00  0.00           O  
ATOM    978  CB  GLU A 119      73.452 106.051  25.166  1.00  0.00           C  
ATOM    979  CG  GLU A 119      73.022 106.601  23.806  1.00  0.00           C  
ATOM    980  CD  GLU A 119      72.202 105.471  23.196  1.00  0.00           C  
ATOM    981  OE1 GLU A 119      72.732 104.571  22.516  1.00  0.00           O  
ATOM    982  OE2 GLU A 119      71.022 105.261  23.536  1.00  0.00           O1-
ATOM    983  N   GLU A 120      75.622 106.521  27.806  1.00  0.00           N  
ATOM    984  CA  GLU A 120      76.172 106.351  29.136  1.00  0.00           C  
ATOM    985  C   GLU A 120      75.882 107.501  30.096  1.00  0.00           C  
ATOM    986  O   GLU A 120      75.472 107.271  31.226  1.00  0.00           O  
ATOM    987  CB  GLU A 120      77.672 106.071  29.146  1.00  0.00           C  
ATOM    988  CG  GLU A 120      78.202 105.581  30.496  1.00  0.00           C  
ATOM    989  CD  GLU A 120      79.692 105.261  30.506  1.00  0.00           C  
ATOM    990  OE1 GLU A 120      80.102 104.191  30.026  1.00  0.00           O  
ATOM    991  OE2 GLU A 120      80.442 106.001  31.176  1.00  0.00           O1-
ATOM    992  N   LEU A 121      75.892 108.771  29.676  1.00  0.00           N  
ATOM    993  CA  LEU A 121      75.532 109.881  30.526  1.00  0.00           C  
ATOM    994  C   LEU A 121      74.082 110.341  30.456  1.00  0.00           C  
ATOM    995  O   LEU A 121      73.572 111.081  31.296  1.00  0.00           O  
ATOM    996  CB  LEU A 121      76.562 110.981  30.326  1.00  0.00           C  
ATOM    997  CG  LEU A 121      76.642 112.161  31.296  1.00  0.00           C  
ATOM    998  CD1 LEU A 121      76.802 111.751  32.766  1.00  0.00           C  
ATOM    999  CD2 LEU A 121      77.772 113.151  31.056  1.00  0.00           C  
ATOM   1000  N   ARG A 122      73.332 109.861  29.456  1.00  0.00           N  
ATOM   1001  CA  ARG A 122      71.902 110.061  29.296  1.00  0.00           C  
ATOM   1002  C   ARG A 122      71.112 109.141  30.226  1.00  0.00           C  
ATOM   1003  O   ARG A 122      70.252 109.621  30.956  1.00  0.00           O  
ATOM   1004  CB  ARG A 122      71.492 109.951  27.836  1.00  0.00           C  
ATOM   1005  CG  ARG A 122      69.982 109.951  27.656  1.00  0.00           C  
ATOM   1006  CD  ARG A 122      69.432 110.071  26.226  1.00  0.00           C  
ATOM   1007  NE  ARG A 122      69.632 108.851  25.446  1.00  0.00           N  
ATOM   1008  CZ  ARG A 122      69.312 108.721  24.146  1.00  0.00           C  
ATOM   1009  NH1 ARG A 122      68.892 109.791  23.456  1.00  0.00           N1+
ATOM   1010  NH2 ARG A 122      69.532 107.571  23.496  1.00  0.00           N  
ATOM   1011  N   LYS A 123      71.522 107.871  30.276  1.00  0.00           N  
ATOM   1012  CA  LYS A 123      71.192 106.961  31.356  1.00  0.00           C  
ATOM   1013  C   LYS A 123      71.442 107.651  32.696  1.00  0.00           C  
ATOM   1014  O   LYS A 123      70.482 107.701  33.456  1.00  0.00           O  
ATOM   1015  CB  LYS A 123      72.012 105.701  31.106  1.00  0.00           C  
ATOM   1016  CG  LYS A 123      73.162 105.301  32.036  1.00  0.00           C  
ATOM   1017  CD  LYS A 123      72.842 104.531  33.306  1.00  0.00           C  
ATOM   1018  CE  LYS A 123      71.762 105.081  34.236  1.00  0.00           C  
ATOM   1019  NZ  LYS A 123      71.222 103.921  34.966  1.00  0.00           N1+
ATOM   1020  N   ARG A 124      72.622 108.221  32.976  1.00  0.00           N  
ATOM   1021  CA  ARG A 124      72.852 108.751  34.296  1.00  0.00           C  
ATOM   1022  C   ARG A 124      71.882 109.801  34.826  1.00  0.00           C  
ATOM   1023  O   ARG A 124      71.492 109.661  35.986  1.00  0.00           O  
ATOM   1024  CB  ARG A 124      74.242 109.381  34.346  1.00  0.00           C  
ATOM   1025  CG  ARG A 124      74.772 109.901  35.676  1.00  0.00           C  
ATOM   1026  CD  ARG A 124      75.592 108.971  36.566  1.00  0.00           C  
ATOM   1027  NE  ARG A 124      74.642 108.151  37.316  1.00  0.00           N  
ATOM   1028  CZ  ARG A 124      74.472 106.831  37.206  1.00  0.00           C  
ATOM   1029  NH1 ARG A 124      74.912 106.061  36.196  1.00  0.00           N1+
ATOM   1030  NH2 ARG A 124      73.652 106.241  38.086  1.00  0.00           N  
ATOM   1031  N   TRP A 125      71.432 110.731  33.986  1.00  0.00           N  
ATOM   1032  CA  TRP A 125      70.372 111.641  34.386  1.00  0.00           C  
ATOM   1033  C   TRP A 125      68.932 111.191  34.226  1.00  0.00           C  
ATOM   1034  O   TRP A 125      68.142 111.431  35.136  1.00  0.00           O  
ATOM   1035  CB  TRP A 125      70.782 113.011  33.846  1.00  0.00           C  
ATOM   1036  CG  TRP A 125      71.902 113.601  34.646  1.00  0.00           C  
ATOM   1037  CD1 TRP A 125      73.182 113.171  34.606  1.00  0.00           C  
ATOM   1038  CD2 TRP A 125      71.872 114.781  35.506  1.00  0.00           C  
ATOM   1039  CE2 TRP A 125      73.202 115.011  35.956  1.00  0.00           C  
ATOM   1040  CE3 TRP A 125      70.862 115.661  35.926  1.00  0.00           C  
ATOM   1041  NE1 TRP A 125      73.962 114.001  35.396  1.00  0.00           N  
ATOM   1042  CZ2 TRP A 125      73.532 116.091  36.776  1.00  0.00           C  
ATOM   1043  CZ3 TRP A 125      71.182 116.731  36.766  1.00  0.00           C  
ATOM   1044  CH2 TRP A 125      72.502 116.941  37.196  1.00  0.00           C  
ATOM   1045  N   ILE A 126      68.522 110.591  33.106  1.00  0.00           N  
ATOM   1046  CA  ILE A 126      67.182 110.051  32.996  1.00  0.00           C  
ATOM   1047  C   ILE A 126      66.902 109.151  34.186  1.00  0.00           C  
ATOM   1048  O   ILE A 126      65.862 109.401  34.806  1.00  0.00           O  
ATOM   1049  CB  ILE A 126      66.862 109.331  31.686  1.00  0.00           C  
ATOM   1050  CG1 ILE A 126      66.972 110.281  30.496  1.00  0.00           C  
ATOM   1051  CG2 ILE A 126      65.492 108.661  31.776  1.00  0.00           C  
ATOM   1052  CD  ILE A 126      66.652 109.621  29.156  1.00  0.00           C  
ATOM   1053  N   HIE A 127      67.772 108.211  34.566  1.00  0.00           N  
ATOM   1054  CA  HIE A 127      67.512 107.371  35.716  1.00  0.00           C  
ATOM   1055  C   HIE A 127      67.612 108.131  37.036  1.00  0.00           C  
ATOM   1056  O   HIE A 127      66.682 107.901  37.806  1.00  0.00           O  
ATOM   1057  CB  HIE A 127      68.522 106.231  35.656  1.00  0.00           C  
ATOM   1058  CG  HIE A 127      68.292 105.261  36.776  1.00  0.00           C  
ATOM   1059  CD2 HIE A 127      67.082 104.931  37.346  1.00  0.00           C  
ATOM   1060  ND1 HIE A 127      69.242 104.691  37.626  1.00  0.00           N  
ATOM   1061  CE1 HIE A 127      68.632 104.091  38.646  1.00  0.00           C  
ATOM   1062  NE2 HIE A 127      67.302 104.221  38.506  1.00  0.00           N  
ATOM   1063  N   GLN A 128      68.622 108.951  37.326  1.00  0.00           N  
ATOM   1064  CA  GLN A 128      68.682 109.671  38.586  1.00  0.00           C  
ATOM   1065  C   GLN A 128      67.422 110.481  38.836  1.00  0.00           C  
ATOM   1066  O   GLN A 128      66.922 110.281  39.946  1.00  0.00           O  
ATOM   1067  CB  GLN A 128      69.932 110.541  38.566  1.00  0.00           C  
ATOM   1068  CG  GLN A 128      70.082 111.331  39.856  1.00  0.00           C  
ATOM   1069  CD  GLN A 128      70.312 110.411  41.056  1.00  0.00           C  
ATOM   1070  NE2 GLN A 128      69.362 110.041  41.916  1.00  0.00           N  
ATOM   1071  OE1 GLN A 128      71.432 109.981  41.326  1.00  0.00           O  
ATOM   1072  N   LEU A 129      66.962 111.331  37.916  1.00  0.00           N  
ATOM   1073  CA  LEU A 129      65.622 111.861  37.956  1.00  0.00           C  
ATOM   1074  C   LEU A 129      64.502 110.871  38.266  1.00  0.00           C  
ATOM   1075  O   LEU A 129      63.922 110.891  39.346  1.00  0.00           O  
ATOM   1076  CB  LEU A 129      65.292 112.751  36.756  1.00  0.00           C  
ATOM   1077  CG  LEU A 129      66.232 113.951  36.686  1.00  0.00           C  
ATOM   1078  CD1 LEU A 129      66.272 114.511  35.266  1.00  0.00           C  
ATOM   1079  CD2 LEU A 129      65.772 115.001  37.686  1.00  0.00           C  
ATOM   1080  N   LYS A 130      64.432 109.751  37.526  1.00  0.00           N  
ATOM   1081  CA  LYS A 130      63.462 108.701  37.746  1.00  0.00           C  
ATOM   1082  C   LYS A 130      63.552 107.931  39.056  1.00  0.00           C  
ATOM   1083  O   LYS A 130      62.592 107.231  39.386  1.00  0.00           O  
ATOM   1084  CB  LYS A 130      63.522 107.691  36.596  1.00  0.00           C  
ATOM   1085  CG  LYS A 130      62.712 108.231  35.426  1.00  0.00           C  
ATOM   1086  CD  LYS A 130      62.612 107.171  34.326  1.00  0.00           C  
ATOM   1087  CE  LYS A 130      62.082 107.881  33.086  1.00  0.00           C  
ATOM   1088  NZ  LYS A 130      60.612 107.801  33.036  1.00  0.00           N1+
ATOM   1089  N   ASN A 131      64.552 108.151  39.906  1.00  0.00           N  
ATOM   1090  CA  ASN A 131      64.582 107.761  41.306  1.00  0.00           C  
ATOM   1091  C   ASN A 131      64.102 108.891  42.206  1.00  0.00           C  
ATOM   1092  O   ASN A 131      63.282 108.691  43.096  1.00  0.00           O  
ATOM   1093  CB  ASN A 131      66.022 107.451  41.696  1.00  0.00           C  
ATOM   1094  CG  ASN A 131      66.692 106.321  40.926  1.00  0.00           C  
ATOM   1095  ND2 ASN A 131      67.812 106.741  40.326  1.00  0.00           N  
ATOM   1096  OD1 ASN A 131      66.252 105.181  40.856  1.00  0.00           O  
ATOM   1097  N   VAL A 132      64.602 110.111  42.016  1.00  0.00           N  
ATOM   1098  CA  VAL A 132      64.062 111.241  42.756  1.00  0.00           C  
ATOM   1099  C   VAL A 132      62.612 111.661  42.546  1.00  0.00           C  
ATOM   1100  O   VAL A 132      62.142 112.211  43.536  1.00  0.00           O  
ATOM   1101  CB  VAL A 132      64.992 112.441  42.856  1.00  0.00           C  
ATOM   1102  CG1 VAL A 132      66.312 111.951  43.456  1.00  0.00           C  
ATOM   1103  CG2 VAL A 132      65.252 113.151  41.526  1.00  0.00           C  
ATOM   1104  N   ILE A 133      61.982 111.581  41.376  1.00  0.00           N  
ATOM   1105  CA  ILE A 133      60.622 112.031  41.136  1.00  0.00           C  
ATOM   1106  C   ILE A 133      59.592 111.111  41.766  1.00  0.00           C  
ATOM   1107  O   ILE A 133      58.402 111.131  41.466  1.00  0.00           O  
ATOM   1108  CB  ILE A 133      60.322 112.261  39.656  1.00  0.00           C  
ATOM   1109  CG1 ILE A 133      60.412 110.991  38.816  1.00  0.00           C  
ATOM   1110  CG2 ILE A 133      61.312 113.321  39.186  1.00  0.00           C  
ATOM   1111  CD  ILE A 133      59.672 110.991  37.486  1.00  0.00           C  
ATOM   1112  N   ARG A 134      60.022 110.271  42.706  1.00  0.00           N  
ATOM   1113  CA  ARG A 134      59.232 109.301  43.436  1.00  0.00           C  
ATOM   1114  C   ARG A 134      58.812 110.011  44.716  1.00  0.00           C  
ATOM   1115  O   ARG A 134      59.352 109.851  45.816  1.00  0.00           O  
ATOM   1116  CB  ARG A 134      60.062 108.061  43.746  1.00  0.00           C  
ATOM   1117  CG  ARG A 134      60.452 107.391  42.436  1.00  0.00           C  
ATOM   1118  CD  ARG A 134      61.312 106.151  42.676  1.00  0.00           C  
ATOM   1119  NE  ARG A 134      60.632 105.131  43.466  1.00  0.00           N  
ATOM   1120  CZ  ARG A 134      61.022 104.431  44.546  1.00  0.00           C  
ATOM   1121  NH1 ARG A 134      62.312 104.291  44.896  1.00  0.00           N1+
ATOM   1122  NH2 ARG A 134      60.112 103.941  45.396  1.00  0.00           N  
ATOM   1123  N   TYR A 135      57.862 110.921  44.486  1.00  0.00           N  
ATOM   1124  CA  TYR A 135      57.172 111.751  45.446  1.00  0.00           C  
ATOM   1125  C   TYR A 135      55.912 112.321  44.796  1.00  0.00           C  
ATOM   1126  O   TYR A 135      55.172 113.031  45.476  1.00  0.00           O  
ATOM   1127  CB  TYR A 135      58.092 112.891  45.866  1.00  0.00           C  
ATOM   1128  CG  TYR A 135      57.742 113.471  47.216  1.00  0.00           C  
ATOM   1129  CD1 TYR A 135      57.092 114.701  47.316  1.00  0.00           C  
ATOM   1130  CD2 TYR A 135      58.022 112.741  48.376  1.00  0.00           C  
ATOM   1131  CE1 TYR A 135      56.622 115.171  48.556  1.00  0.00           C  
ATOM   1132  CE2 TYR A 135      57.612 113.221  49.626  1.00  0.00           C  
ATOM   1133  CZ  TYR A 135      56.892 114.421  49.726  1.00  0.00           C  
ATOM   1134  OH  TYR A 135      56.422 114.791  50.946  1.00  0.00           O  
ATOM   1135  N   ASN A 136      55.852 112.271  43.466  1.00  0.00           N  
ATOM   1136  CA  ASN A 136      55.102 113.171  42.616  1.00  0.00           C  
ATOM   1137  C   ASN A 136      53.682 112.641  42.476  1.00  0.00           C  
ATOM   1138  O   ASN A 136      53.492 111.431  42.386  1.00  0.00           O  
ATOM   1139  CB  ASN A 136      55.882 113.381  41.316  1.00  0.00           C  
ATOM   1140  CG  ASN A 136      57.192 114.111  41.576  1.00  0.00           C  
ATOM   1141  ND2 ASN A 136      57.832 114.641  40.536  1.00  0.00           N  
ATOM   1142  OD1 ASN A 136      57.842 114.001  42.616  1.00  0.00           O  
ATOM   1143  N   SER A 137      52.692 113.541  42.566  1.00  0.00           N  
ATOM   1144  CA  SER A 137      51.332 113.251  42.166  1.00  0.00           C  
ATOM   1145  C   SER A 137      51.062 113.711  40.736  1.00  0.00           C  
ATOM   1146  O   SER A 137      50.342 113.011  40.026  1.00  0.00           O  
ATOM   1147  CB  SER A 137      50.282 113.791  43.146  1.00  0.00           C  
ATOM   1148  OG  SER A 137      50.182 112.921  44.246  1.00  0.00           O  
ATOM   1149  N   ASP A 138      51.632 114.811  40.246  1.00  0.00           N  
ATOM   1150  CA  ASP A 138      51.312 115.351  38.936  1.00  0.00           C  
ATOM   1151  C   ASP A 138      51.882 114.561  37.766  1.00  0.00           C  
ATOM   1152  O   ASP A 138      51.882 115.051  36.646  1.00  0.00           O  
ATOM   1153  CB  ASP A 138      51.762 116.801  39.036  1.00  0.00           C  
ATOM   1154  CG  ASP A 138      51.092 117.511  40.206  1.00  0.00           C  
ATOM   1155  OD1 ASP A 138      49.872 117.801  40.256  1.00  0.00           O  
ATOM   1156  OD2 ASP A 138      51.792 117.761  41.216  1.00  0.00           O1-
ATOM   1157  N   LEU A 139      52.312 113.311  37.976  1.00  0.00           N  
ATOM   1158  CA  LEU A 139      52.892 112.371  37.036  1.00  0.00           C  
ATOM   1159  C   LEU A 139      51.782 111.991  36.076  1.00  0.00           C  
ATOM   1160  O   LEU A 139      50.832 111.311  36.456  1.00  0.00           O  
ATOM   1161  CB  LEU A 139      53.442 111.121  37.716  1.00  0.00           C  
ATOM   1162  CG  LEU A 139      54.652 111.281  38.626  1.00  0.00           C  
ATOM   1163  CD1 LEU A 139      55.152 109.911  39.086  1.00  0.00           C  
ATOM   1164  CD2 LEU A 139      55.842 111.821  37.846  1.00  0.00           C  
ATOM   1165  N   VAL A 140      51.752 112.541  34.856  1.00  0.00           N  
ATOM   1166  CA  VAL A 140      50.752 112.311  33.836  1.00  0.00           C  
ATOM   1167  C   VAL A 140      50.722 110.951  33.146  1.00  0.00           C  
ATOM   1168  O   VAL A 140      51.722 110.241  33.256  1.00  0.00           O  
ATOM   1169  CB  VAL A 140      50.762 113.361  32.726  1.00  0.00           C  
ATOM   1170  CG1 VAL A 140      50.422 114.721  33.326  1.00  0.00           C  
ATOM   1171  CG2 VAL A 140      52.062 113.381  31.936  1.00  0.00           C  
ATOM   1172  N   GLN A 141      49.642 110.641  32.436  1.00  0.00           N  
ATOM   1173  CA  GLN A 141      49.392 109.341  31.836  1.00  0.00           C  
ATOM   1174  C   GLN A 141      50.042 109.251  30.466  1.00  0.00           C  
ATOM   1175  O   GLN A 141      50.032 108.191  29.846  1.00  0.00           O  
ATOM   1176  CB  GLN A 141      47.902 109.031  31.686  1.00  0.00           C  
ATOM   1177  CG  GLN A 141      47.242 108.821  33.046  1.00  0.00           C  
ATOM   1178  CD  GLN A 141      45.892 108.161  32.786  1.00  0.00           C  
ATOM   1179  NE2 GLN A 141      45.022 108.761  31.976  1.00  0.00           N  
ATOM   1180  OE1 GLN A 141      45.602 107.051  33.246  1.00  0.00           O  
ATOM   1181  N   LYS A 142      50.622 110.321  29.906  1.00  0.00           N  
ATOM   1182  CA  LYS A 142      51.252 110.341  28.606  1.00  0.00           C  
ATOM   1183  C   LYS A 142      52.322 111.411  28.406  1.00  0.00           C  
ATOM   1184  O   LYS A 142      52.202 112.401  29.116  1.00  0.00           O  
ATOM   1185  CB  LYS A 142      50.172 110.641  27.576  1.00  0.00           C  
ATOM   1186  CG  LYS A 142      49.102 109.571  27.366  1.00  0.00           C  
ATOM   1187  CD  LYS A 142      48.252 109.911  26.146  1.00  0.00           C  
ATOM   1188  CE  LYS A 142      47.152 108.921  25.806  1.00  0.00           C  
ATOM   1189  NZ  LYS A 142      46.102 108.561  26.776  1.00  0.00           N1+
ATOM   1190  N   TYR A 143      53.262 111.281  27.476  1.00  0.00           N  
ATOM   1191  CA  TYR A 143      54.262 112.231  27.026  1.00  0.00           C  
ATOM   1192  C   TYR A 143      54.362 112.411  25.516  1.00  0.00           C  
ATOM   1193  O   TYR A 143      53.792 111.601  24.796  1.00  0.00           O  
ATOM   1194  CB  TYR A 143      55.602 111.721  27.556  1.00  0.00           C  
ATOM   1195  CG  TYR A 143      56.292 110.601  26.806  1.00  0.00           C  
ATOM   1196  CD1 TYR A 143      55.852 109.271  26.876  1.00  0.00           C  
ATOM   1197  CD2 TYR A 143      57.452 110.921  26.096  1.00  0.00           C  
ATOM   1198  CE1 TYR A 143      56.642 108.261  26.336  1.00  0.00           C  
ATOM   1199  CE2 TYR A 143      58.212 109.921  25.476  1.00  0.00           C  
ATOM   1200  CZ  TYR A 143      57.822 108.571  25.626  1.00  0.00           C  
ATOM   1201  OH  TYR A 143      58.632 107.571  25.176  1.00  0.00           O  
ATOM   1202  N   HIE A 144      55.002 113.461  25.016  1.00  0.00           N  
ATOM   1203  CA  HIE A 144      55.352 113.641  23.616  1.00  0.00           C  
ATOM   1204  C   HIE A 144      56.642 112.901  23.256  1.00  0.00           C  
ATOM   1205  O   HIE A 144      57.652 113.191  23.886  1.00  0.00           O  
ATOM   1206  CB  HIE A 144      55.502 115.121  23.306  1.00  0.00           C  
ATOM   1207  CG  HIE A 144      54.212 115.881  23.386  1.00  0.00           C  
ATOM   1208  CD2 HIE A 144      53.802 116.431  24.576  1.00  0.00           C  
ATOM   1209  ND1 HIE A 144      53.172 116.021  22.476  1.00  0.00           N  
ATOM   1210  CE1 HIE A 144      52.212 116.721  23.086  1.00  0.00           C  
ATOM   1211  NE2 HIE A 144      52.562 117.001  24.346  1.00  0.00           N  
ATOM   1212  N   PRO A 145      56.692 112.081  22.206  1.00  0.00           N  
ATOM   1213  CA  PRO A 145      57.952 111.521  21.756  1.00  0.00           C  
ATOM   1214  C   PRO A 145      58.932 112.471  21.076  1.00  0.00           C  
ATOM   1215  O   PRO A 145      60.112 112.121  20.966  1.00  0.00           O  
ATOM   1216  CB  PRO A 145      57.472 110.361  20.886  1.00  0.00           C  
ATOM   1217  CG  PRO A 145      56.252 110.931  20.176  1.00  0.00           C  
ATOM   1218  CD  PRO A 145      55.602 111.551  21.416  1.00  0.00           C  
ATOM   1219  N   CYS A 146      58.492 113.661  20.656  1.00  0.00           N  
ATOM   1220  CA  CYS A 146      59.222 114.691  19.956  1.00  0.00           C  
ATOM   1221  C   CYS A 146      59.202 116.061  20.636  1.00  0.00           C  
ATOM   1222  O   CYS A 146      58.492 116.231  21.616  1.00  0.00           O  
ATOM   1223  CB  CYS A 146      58.472 114.831  18.636  1.00  0.00           C  
ATOM   1224  SG  CYS A 146      58.452 113.361  17.576  1.00  0.00           S  
ATOM   1225  N   PHE A 147      60.012 116.991  20.116  1.00  0.00           N  
ATOM   1226  CA  PHE A 147      60.242 118.331  20.626  1.00  0.00           C  
ATOM   1227  C   PHE A 147      59.032 119.231  20.386  1.00  0.00           C  
ATOM   1228  O   PHE A 147      58.202 118.941  19.526  1.00  0.00           O  
ATOM   1229  CB  PHE A 147      61.472 118.951  19.976  1.00  0.00           C  
ATOM   1230  CG  PHE A 147      62.812 118.301  20.256  1.00  0.00           C  
ATOM   1231  CD1 PHE A 147      63.342 118.331  21.546  1.00  0.00           C  
ATOM   1232  CD2 PHE A 147      63.662 117.841  19.246  1.00  0.00           C  
ATOM   1233  CE1 PHE A 147      64.512 117.641  21.876  1.00  0.00           C  
ATOM   1234  CE2 PHE A 147      64.922 117.271  19.506  1.00  0.00           C  
ATOM   1235  CZ  PHE A 147      65.332 117.171  20.846  1.00  0.00           C  
ATOM   1236  N   TRP A 148      58.942 120.271  21.216  1.00  0.00           N  
ATOM   1237  CA  TRP A 148      58.202 121.481  20.906  1.00  0.00           C  
ATOM   1238  C   TRP A 148      59.152 122.381  20.116  1.00  0.00           C  
ATOM   1239  O   TRP A 148      60.262 122.681  20.536  1.00  0.00           O  
ATOM   1240  CB  TRP A 148      57.582 122.041  22.176  1.00  0.00           C  
ATOM   1241  CG  TRP A 148      56.632 123.201  22.076  1.00  0.00           C  
ATOM   1242  CD1 TRP A 148      55.282 123.081  22.156  1.00  0.00           C  
ATOM   1243  CD2 TRP A 148      56.832 124.581  21.676  1.00  0.00           C  
ATOM   1244  CE2 TRP A 148      55.582 125.271  21.726  1.00  0.00           C  
ATOM   1245  CE3 TRP A 148      58.012 125.261  21.346  1.00  0.00           C  
ATOM   1246  NE1 TRP A 148      54.642 124.291  21.986  1.00  0.00           N  
ATOM   1247  CZ2 TRP A 148      55.472 126.641  21.456  1.00  0.00           C  
ATOM   1248  CZ3 TRP A 148      57.872 126.641  21.186  1.00  0.00           C  
ATOM   1249  CH2 TRP A 148      56.672 127.351  21.286  1.00  0.00           C  
ATOM   1250  N   ILE A 149      58.792 122.831  18.916  1.00  0.00           N  
ATOM   1251  CA  ILE A 149      59.582 123.701  18.066  1.00  0.00           C  
ATOM   1252  C   ILE A 149      58.692 124.701  17.336  1.00  0.00           C  
ATOM   1253  O   ILE A 149      57.712 124.351  16.706  1.00  0.00           O  
ATOM   1254  CB  ILE A 149      60.452 122.911  17.086  1.00  0.00           C  
ATOM   1255  CG1 ILE A 149      61.272 121.761  17.666  1.00  0.00           C  
ATOM   1256  CG2 ILE A 149      61.372 123.831  16.296  1.00  0.00           C  
ATOM   1257  CD  ILE A 149      62.282 121.041  16.786  1.00  0.00           C  
ATOM   1258  N   ASP A 150      59.042 125.981  17.186  1.00  0.00           N  
ATOM   1259  CA  ASP A 150      58.342 127.001  16.436  1.00  0.00           C  
ATOM   1260  C   ASP A 150      56.882 127.311  16.746  1.00  0.00           C  
ATOM   1261  O   ASP A 150      56.182 127.911  15.936  1.00  0.00           O  
ATOM   1262  CB  ASP A 150      58.582 127.041  14.926  1.00  0.00           C  
ATOM   1263  CG  ASP A 150      60.062 126.901  14.586  1.00  0.00           C  
ATOM   1264  OD1 ASP A 150      61.002 127.531  15.116  1.00  0.00           O  
ATOM   1265  OD2 ASP A 150      60.362 126.111  13.666  1.00  0.00           O1-
ATOM   1266  N   GLY A 151      56.332 126.801  17.846  1.00  0.00           N  
ATOM   1267  CA  GLY A 151      54.942 127.001  18.216  1.00  0.00           C  
ATOM   1268  C   GLY A 151      54.152 125.731  18.476  1.00  0.00           C  
ATOM   1269  O   GLY A 151      53.002 125.831  18.896  1.00  0.00           O  
ATOM   1270  N   GLN A 152      54.652 124.521  18.176  1.00  0.00           N  
ATOM   1271  CA  GLN A 152      53.912 123.311  18.476  1.00  0.00           C  
ATOM   1272  C   GLN A 152      54.832 122.151  18.836  1.00  0.00           C  
ATOM   1273  O   GLN A 152      55.992 122.071  18.446  1.00  0.00           O  
ATOM   1274  CB  GLN A 152      53.032 122.921  17.296  1.00  0.00           C  
ATOM   1275  CG  GLN A 152      53.772 122.971  15.956  1.00  0.00           C  
ATOM   1276  CD  GLN A 152      52.872 122.901  14.726  1.00  0.00           C  
ATOM   1277  NE2 GLN A 152      52.582 121.701  14.226  1.00  0.00           N  
ATOM   1278  OE1 GLN A 152      52.372 123.921  14.256  1.00  0.00           O  
ATOM   1279  N   TYR A 153      54.252 121.171  19.546  1.00  0.00           N  
ATOM   1280  CA  TYR A 153      54.882 119.861  19.526  1.00  0.00           C  
ATOM   1281  C   TYR A 153      54.882 119.251  18.136  1.00  0.00           C  
ATOM   1282  O   TYR A 153      53.812 119.261  17.526  1.00  0.00           O  
ATOM   1283  CB  TYR A 153      54.222 118.991  20.586  1.00  0.00           C  
ATOM   1284  CG  TYR A 153      54.542 119.191  22.056  1.00  0.00           C  
ATOM   1285  CD1 TYR A 153      55.652 118.641  22.706  1.00  0.00           C  
ATOM   1286  CD2 TYR A 153      53.692 120.041  22.766  1.00  0.00           C  
ATOM   1287  CE1 TYR A 153      55.952 119.001  24.016  1.00  0.00           C  
ATOM   1288  CE2 TYR A 153      53.982 120.441  24.076  1.00  0.00           C  
ATOM   1289  CZ  TYR A 153      55.042 119.791  24.756  1.00  0.00           C  
ATOM   1290  OH  TYR A 153      55.242 120.121  26.066  1.00  0.00           O  
ATOM   1291  N   LEU A 154      55.992 118.621  17.766  1.00  0.00           N  
ATOM   1292  CA  LEU A 154      56.122 118.061  16.426  1.00  0.00           C  
ATOM   1293  C   LEU A 154      55.382 116.751  16.186  1.00  0.00           C  
ATOM   1294  O   LEU A 154      54.982 116.431  15.066  1.00  0.00           O  
ATOM   1295  CB  LEU A 154      57.572 117.901  15.976  1.00  0.00           C  
ATOM   1296  CG  LEU A 154      58.352 119.141  15.566  1.00  0.00           C  
ATOM   1297  CD1 LEU A 154      59.812 118.781  15.326  1.00  0.00           C  
ATOM   1298  CD2 LEU A 154      57.742 119.821  14.346  1.00  0.00           C  
ATOM   1299  N   CYM A 155      55.062 115.951  17.196  1.00  0.00           N  
ATOM   1300  CA  CYM A 155      54.402 114.671  17.046  1.00  0.00           C  
ATOM   1301  C   CYM A 155      52.972 114.731  16.526  1.00  0.00           C  
ATOM   1302  O   CYM A 155      52.622 113.941  15.646  1.00  0.00           O  
ATOM   1303  CB  CYM A 155      54.542 113.941  18.386  1.00  0.00           C  
ATOM   1304  SG  CYM A 155      54.402 115.041  19.816  1.00  0.00           S  
ATOM   1305  N   CYM A 156      52.232 115.571  17.246  1.00  0.00           N  
ATOM   1306  CA  CYM A 156      50.802 115.781  17.336  1.00  0.00           C  
ATOM   1307  C   CYM A 156      50.272 117.131  16.876  1.00  0.00           C  
ATOM   1308  O   CYM A 156      49.052 117.231  16.756  1.00  0.00           O  
ATOM   1309  CB  CYM A 156      50.472 115.261  18.736  1.00  0.00           C  
ATOM   1310  SG  CYM A 156      51.342 116.281  19.956  1.00  0.00           S  
ATOM   1311  N   SER A 157      51.122 118.151  16.756  1.00  0.00           N  
ATOM   1312  CA  SER A 157      50.882 119.511  16.296  1.00  0.00           C  
ATOM   1313  C   SER A 157      50.062 120.351  17.266  1.00  0.00           C  
ATOM   1314  O   SER A 157      49.512 121.401  16.926  1.00  0.00           O  
ATOM   1315  CB  SER A 157      50.372 119.571  14.866  1.00  0.00           C  
ATOM   1316  OG  SER A 157      51.192 118.921  13.926  1.00  0.00           O  
ATOM   1317  N   GLN A 158      49.962 119.911  18.516  1.00  0.00           N  
ATOM   1318  CA  GLN A 158      49.362 120.701  19.576  1.00  0.00           C  
ATOM   1319  C   GLN A 158      50.312 121.851  19.926  1.00  0.00           C  
ATOM   1320  O   GLN A 158      51.502 121.611  20.036  1.00  0.00           O  
ATOM   1321  CB  GLN A 158      49.152 119.761  20.766  1.00  0.00           C  
ATOM   1322  CG  GLN A 158      48.272 118.561  20.456  1.00  0.00           C  
ATOM   1323  CD  GLN A 158      48.142 117.651  21.666  1.00  0.00           C  
ATOM   1324  NE2 GLN A 158      48.742 116.461  21.596  1.00  0.00           N  
ATOM   1325  OE1 GLN A 158      47.432 117.861  22.646  1.00  0.00           O  
ATOM   1326  N   THR A 159      49.752 123.041  20.126  1.00  0.00           N  
ATOM   1327  CA  THR A 159      50.462 124.311  20.196  1.00  0.00           C  
ATOM   1328  C   THR A 159      50.872 124.741  21.596  1.00  0.00           C  
ATOM   1329  O   THR A 159      51.902 125.391  21.726  1.00  0.00           O  
ATOM   1330  CB  THR A 159      49.612 125.351  19.466  1.00  0.00           C  
ATOM   1331  CG2 THR A 159      49.292 125.051  18.006  1.00  0.00           C  
ATOM   1332  OG1 THR A 159      48.432 125.521  20.196  1.00  0.00           O  
ATOM   1333  N   ALA A 160      50.162 124.431  22.686  1.00  0.00           N  
ATOM   1334  CA  ALA A 160      50.622 124.891  23.986  1.00  0.00           C  
ATOM   1335  C   ALA A 160      51.792 124.071  24.516  1.00  0.00           C  
ATOM   1336  O   ALA A 160      51.982 122.931  24.106  1.00  0.00           O  
ATOM   1337  CB  ALA A 160      49.482 125.021  24.976  1.00  0.00           C  
ATOM   1338  N   LYS A 161      52.552 124.671  25.436  1.00  0.00           N  
ATOM   1339  CA  LYS A 161      53.702 124.021  26.046  1.00  0.00           C  
ATOM   1340  C   LYS A 161      53.302 123.131  27.206  1.00  0.00           C  
ATOM   1341  O   LYS A 161      53.862 122.061  27.426  1.00  0.00           O  
ATOM   1342  CB  LYS A 161      54.722 125.111  26.396  1.00  0.00           C  
ATOM   1343  CG  LYS A 161      55.332 125.851  25.216  1.00  0.00           C  
ATOM   1344  CD  LYS A 161      56.132 127.021  25.776  1.00  0.00           C  
ATOM   1345  CE  LYS A 161      56.842 127.721  24.616  1.00  0.00           C  
ATOM   1346  NZ  LYS A 161      57.602 128.921  24.986  1.00  0.00           N1+
ATOM   1347  N   ASN A 162      52.162 123.451  27.816  1.00  0.00           N  
ATOM   1348  CA  ASN A 162      51.262 122.521  28.456  1.00  0.00           C  
ATOM   1349  C   ASN A 162      50.282 121.931  27.446  1.00  0.00           C  
ATOM   1350  O   ASN A 162      49.302 122.591  27.096  1.00  0.00           O  
ATOM   1351  CB  ASN A 162      50.582 123.181  29.646  1.00  0.00           C  
ATOM   1352  CG  ASN A 162      49.782 122.081  30.326  1.00  0.00           C  
ATOM   1353  ND2 ASN A 162      50.422 121.001  30.776  1.00  0.00           N  
ATOM   1354  OD1 ASN A 162      48.562 121.941  30.186  1.00  0.00           O  
ATOM   1355  N   ALA A 163      50.422 120.681  27.006  1.00  0.00           N  
ATOM   1356  CA  ALA A 163      49.522 119.911  26.176  1.00  0.00           C  
ATOM   1357  C   ALA A 163      49.632 118.411  26.446  1.00  0.00           C  
ATOM   1358  O   ALA A 163      50.722 117.841  26.546  1.00  0.00           O  
ATOM   1359  CB  ALA A 163      49.742 120.181  24.696  1.00  0.00           C  
ATOM   1360  N   MET A 164      48.522 117.671  26.466  1.00  0.00           N  
ATOM   1361  CA  MET A 164      48.362 116.251  26.706  1.00  0.00           C  
ATOM   1362  C   MET A 164      49.132 115.551  25.596  1.00  0.00           C  
ATOM   1363  O   MET A 164      48.942 115.711  24.386  1.00  0.00           O  
ATOM   1364  CB  MET A 164      46.912 115.791  26.786  1.00  0.00           C  
ATOM   1365  CG  MET A 164      46.632 114.331  27.126  1.00  0.00           C  
ATOM   1366  SD  MET A 164      44.952 114.001  27.686  1.00  0.00           S  
ATOM   1367  CE  MET A 164      44.772 114.921  29.236  1.00  0.00           C  
ATOM   1368  N   GLY A 165      50.002 114.621  25.976  1.00  0.00           N  
ATOM   1369  CA  GLY A 165      51.022 113.901  25.236  1.00  0.00           C  
ATOM   1370  C   GLY A 165      50.402 112.711  24.506  1.00  0.00           C  
ATOM   1371  O   GLY A 165      49.202 112.471  24.516  1.00  0.00           O  
ATOM   1372  N   CYM A 166      51.252 111.881  23.896  1.00  0.00           N  
ATOM   1373  CA  CYM A 166      50.982 111.061  22.736  1.00  0.00           C  
ATOM   1374  C   CYM A 166      51.172 109.591  23.056  1.00  0.00           C  
ATOM   1375  O   CYM A 166      50.322 108.821  22.586  1.00  0.00           O  
ATOM   1376  CB  CYM A 166      51.932 111.501  21.626  1.00  0.00           C  
ATOM   1377  SG  CYM A 166      51.832 113.271  21.256  1.00  0.00           S  
ATOM   1378  N   GLN A 167      52.142 109.241  23.896  1.00  0.00           N  
ATOM   1379  CA  GLN A 167      52.502 107.901  24.306  1.00  0.00           C  
ATOM   1380  C   GLN A 167      52.472 107.701  25.816  1.00  0.00           C  
ATOM   1381  O   GLN A 167      52.532 108.741  26.466  1.00  0.00           O  
ATOM   1382  CB  GLN A 167      53.852 107.591  23.646  1.00  0.00           C  
ATOM   1383  CG  GLN A 167      53.892 107.611  22.116  1.00  0.00           C  
ATOM   1384  CD  GLN A 167      54.982 106.781  21.466  1.00  0.00           C  
ATOM   1385  NE2 GLN A 167      55.082 106.851  20.136  1.00  0.00           N  
ATOM   1386  OE1 GLN A 167      55.682 105.981  22.076  1.00  0.00           O  
ATOM   1387  N   ALA A 168      52.232 106.521  26.376  1.00  0.00           N  
ATOM   1388  CA  ALA A 168      51.722 106.351  27.726  1.00  0.00           C  
ATOM   1389  C   ALA A 168      52.772 106.301  28.826  1.00  0.00           C  
ATOM   1390  O   ALA A 168      53.902 105.811  28.716  1.00  0.00           O  
ATOM   1391  CB  ALA A 168      50.702 105.221  27.736  1.00  0.00           C  
ATOM   1392  N   LEU A 169      52.302 106.681  30.006  1.00  0.00           N  
ATOM   1393  CA  LEU A 169      53.022 106.661  31.266  1.00  0.00           C  
ATOM   1394  C   LEU A 169      52.162 106.051  32.356  1.00  0.00           C  
ATOM   1395  O   LEU A 169      50.952 106.261  32.456  1.00  0.00           O  
ATOM   1396  CB  LEU A 169      53.402 108.081  31.686  1.00  0.00           C  
ATOM   1397  CG  LEU A 169      54.352 108.841  30.766  1.00  0.00           C  
ATOM   1398  CD1 LEU A 169      54.582 110.271  31.236  1.00  0.00           C  
ATOM   1399  CD2 LEU A 169      55.722 108.201  30.506  1.00  0.00           C  
ATOM   1400  N   ALA A 170      52.752 105.341  33.326  1.00  0.00           N  
ATOM   1401  CA  ALA A 170      52.272 105.091  34.666  1.00  0.00           C  
ATOM   1402  C   ALA A 170      53.442 105.141  35.646  1.00  0.00           C  
ATOM   1403  O   ALA A 170      54.612 105.331  35.346  1.00  0.00           O  
ATOM   1404  CB  ALA A 170      51.392 103.841  34.716  1.00  0.00           C  
ATOM   1405  N   ALA A 171      53.102 104.801  36.896  1.00  0.00           N  
ATOM   1406  CA  ALA A 171      53.962 104.331  37.956  1.00  0.00           C  
ATOM   1407  C   ALA A 171      53.692 102.871  38.266  1.00  0.00           C  
ATOM   1408  O   ALA A 171      52.532 102.501  38.416  1.00  0.00           O  
ATOM   1409  CB  ALA A 171      53.732 105.211  39.186  1.00  0.00           C  
ATOM   1410  N   NME A 172      54.652 101.971  38.476  1.00  0.00           N  
ATOM   1411  CH3 NME A 172      54.482 100.571  38.786  1.00  0.00           C  
TER    1412      NME A 172 
ATOM   1413  ZN  ZN  A 999      52.642 115.041  20.706  1.00  0.00           Z  
TER    1414       ZN A 999 
ATOM   1415  N   THR B 214      74.402  92.321  18.636  1.00  0.00           N  
ATOM   1416  CA  THR B 214      74.642  93.711  19.046  1.00  0.00           C  
ATOM   1417  C   THR B 214      75.662  93.931  20.156  1.00  0.00           C  
ATOM   1418  O   THR B 214      75.952  93.061  20.986  1.00  0.00           O  
ATOM   1419  CB  THR B 214      73.332  94.381  19.416  1.00  0.00           C  
ATOM   1420  CG2 THR B 214      72.782  93.941  20.776  1.00  0.00           C  
ATOM   1421  OG1 THR B 214      73.492  95.781  19.356  1.00  0.00           O  
ATOM   1422  N   GLU B 215      76.182  95.151  20.256  1.00  0.00           N  
ATOM   1423  CA  GLU B 215      77.222  95.541  21.186  1.00  0.00           C  
ATOM   1424  C   GLU B 215      76.682  96.261  22.406  1.00  0.00           C  
ATOM   1425  O   GLU B 215      77.442  96.881  23.156  1.00  0.00           O  
ATOM   1426  CB  GLU B 215      78.222  96.331  20.336  1.00  0.00           C  
ATOM   1427  CG  GLU B 215      77.792  97.731  19.916  1.00  0.00           C  
ATOM   1428  CD  GLU B 215      77.212  97.781  18.506  1.00  0.00           C  
ATOM   1429  OE1 GLU B 215      77.952  98.291  17.626  1.00  0.00           O  
ATOM   1430  OE2 GLU B 215      76.012  97.561  18.256  1.00  0.00           O1-
ATOM   1431  N   LEU B 216      75.402  96.181  22.756  1.00  0.00           N  
ATOM   1432  CA  LEU B 216      74.922  96.471  24.096  1.00  0.00           C  
ATOM   1433  C   LEU B 216      75.382  95.491  25.166  1.00  0.00           C  
ATOM   1434  O   LEU B 216      75.662  94.311  24.956  1.00  0.00           O  
ATOM   1435  CB  LEU B 216      73.402  96.371  24.086  1.00  0.00           C  
ATOM   1436  CG  LEU B 216      72.622  97.261  23.126  1.00  0.00           C  
ATOM   1437  CD1 LEU B 216      71.112  97.081  23.106  1.00  0.00           C  
ATOM   1438  CD2 LEU B 216      72.892  98.741  23.396  1.00  0.00           C  
ATOM   1439  N   LYS B 217      75.522  95.951  26.406  1.00  0.00           N  
ATOM   1440  CA  LYS B 217      75.682  95.101  27.576  1.00  0.00           C  
ATOM   1441  C   LYS B 217      74.592  94.041  27.696  1.00  0.00           C  
ATOM   1442  O   LYS B 217      73.412  94.361  27.836  1.00  0.00           O  
ATOM   1443  CB  LYS B 217      75.732  96.091  28.736  1.00  0.00           C  
ATOM   1444  CG  LYS B 217      76.072  95.381  30.036  1.00  0.00           C  
ATOM   1445  CD  LYS B 217      76.322  96.371  31.176  1.00  0.00           C  
ATOM   1446  CE  LYS B 217      77.582  97.211  30.986  1.00  0.00           C  
ATOM   1447  NZ  LYS B 217      78.692  96.951  31.906  1.00  0.00           N1+
ATOM   1448  N   LYS B 218      74.902  92.741  27.726  1.00  0.00           N  
ATOM   1449  CA  LYS B 218      73.982  91.631  27.806  1.00  0.00           C  
ATOM   1450  C   LYS B 218      74.002  90.961  29.166  1.00  0.00           C  
ATOM   1451  O   LYS B 218      75.072  90.581  29.636  1.00  0.00           O  
ATOM   1452  CB  LYS B 218      74.252  90.711  26.616  1.00  0.00           C  
ATOM   1453  CG  LYS B 218      73.122  89.731  26.316  1.00  0.00           C  
ATOM   1454  CD  LYS B 218      73.682  88.731  25.306  1.00  0.00           C  
ATOM   1455  CE  LYS B 218      72.612  88.091  24.426  1.00  0.00           C  
ATOM   1456  NZ  LYS B 218      73.152  86.861  23.836  1.00  0.00           N1+
ATOM   1457  N   VAL B 219      72.842  90.561  29.706  1.00  0.00           N  
ATOM   1458  CA  VAL B 219      72.632  90.021  31.026  1.00  0.00           C  
ATOM   1459  C   VAL B 219      71.712  88.811  30.946  1.00  0.00           C  
ATOM   1460  O   VAL B 219      70.752  88.691  30.196  1.00  0.00           O  
ATOM   1461  CB  VAL B 219      72.132  91.071  32.026  1.00  0.00           C  
ATOM   1462  CG1 VAL B 219      73.112  92.241  32.126  1.00  0.00           C  
ATOM   1463  CG2 VAL B 219      70.702  91.481  31.706  1.00  0.00           C  
ATOM   1464  N   VAL B 220      71.982  87.891  31.876  1.00  0.00           N  
ATOM   1465  CA  VAL B 220      70.992  86.881  32.206  1.00  0.00           C  
ATOM   1466  C   VAL B 220      70.052  87.521  33.226  1.00  0.00           C  
ATOM   1467  O   VAL B 220      70.452  88.191  34.176  1.00  0.00           O  
ATOM   1468  CB  VAL B 220      71.632  85.611  32.736  1.00  0.00           C  
ATOM   1469  CG1 VAL B 220      70.662  84.671  33.446  1.00  0.00           C  
ATOM   1470  CG2 VAL B 220      72.312  84.761  31.666  1.00  0.00           C  
ATOM   1471  N   ALA B 221      68.732  87.331  33.146  1.00  0.00           N  
ATOM   1472  CA  ALA B 221      67.772  87.611  34.196  1.00  0.00           C  
ATOM   1473  C   ALA B 221      67.952  86.711  35.416  1.00  0.00           C  
ATOM   1474  O   ALA B 221      67.572  85.541  35.406  1.00  0.00           O  
ATOM   1475  CB  ALA B 221      66.352  87.461  33.646  1.00  0.00           C  
ATOM   1476  N   LEU B 222      68.462  87.351  36.466  1.00  0.00           N  
ATOM   1477  CA  LEU B 222      68.852  86.701  37.696  1.00  0.00           C  
ATOM   1478  C   LEU B 222      67.622  86.331  38.506  1.00  0.00           C  
ATOM   1479  O   LEU B 222      67.442  85.211  38.966  1.00  0.00           O  
ATOM   1480  CB  LEU B 222      69.882  87.671  38.276  1.00  0.00           C  
ATOM   1481  CG  LEU B 222      70.452  87.261  39.636  1.00  0.00           C  
ATOM   1482  CD1 LEU B 222      71.242  85.971  39.436  1.00  0.00           C  
ATOM   1483  CD2 LEU B 222      71.312  88.301  40.346  1.00  0.00           C  
ATOM   1484  N   TYR B 223      66.722  87.311  38.656  1.00  0.00           N  
ATOM   1485  CA  TYR B 223      65.492  87.131  39.396  1.00  0.00           C  
ATOM   1486  C   TYR B 223      64.382  87.701  38.526  1.00  0.00           C  
ATOM   1487  O   TYR B 223      64.612  88.581  37.696  1.00  0.00           O  
ATOM   1488  CB  TYR B 223      65.502  87.871  40.736  1.00  0.00           C  
ATOM   1489  CG  TYR B 223      66.522  87.301  41.696  1.00  0.00           C  
ATOM   1490  CD1 TYR B 223      66.242  86.211  42.526  1.00  0.00           C  
ATOM   1491  CD2 TYR B 223      67.732  87.991  41.886  1.00  0.00           C  
ATOM   1492  CE1 TYR B 223      67.162  85.701  43.446  1.00  0.00           C  
ATOM   1493  CE2 TYR B 223      68.632  87.511  42.836  1.00  0.00           C  
ATOM   1494  CZ  TYR B 223      68.362  86.391  43.646  1.00  0.00           C  
ATOM   1495  OH  TYR B 223      69.272  85.931  44.556  1.00  0.00           O  
ATOM   1496  N   ASP B 224      63.232  87.021  38.556  1.00  0.00           N  
ATOM   1497  CA  ASP B 224      62.072  87.341  37.736  1.00  0.00           C  
ATOM   1498  C   ASP B 224      61.432  88.611  38.276  1.00  0.00           C  
ATOM   1499  O   ASP B 224      61.212  88.731  39.476  1.00  0.00           O  
ATOM   1500  CB  ASP B 224      61.052  86.231  37.556  1.00  0.00           C  
ATOM   1501  CG  ASP B 224      60.612  85.471  38.806  1.00  0.00           C  
ATOM   1502  OD1 ASP B 224      61.462  85.101  39.646  1.00  0.00           O  
ATOM   1503  OD2 ASP B 224      59.382  85.271  38.846  1.00  0.00           O1-
ATOM   1504  N   TYR B 225      60.992  89.511  37.396  1.00  0.00           N  
ATOM   1505  CA  TYR B 225      60.232  90.731  37.616  1.00  0.00           C  
ATOM   1506  C   TYR B 225      59.152  90.711  36.536  1.00  0.00           C  
ATOM   1507  O   TYR B 225      59.342  90.261  35.406  1.00  0.00           O  
ATOM   1508  CB  TYR B 225      61.122  91.961  37.496  1.00  0.00           C  
ATOM   1509  CG  TYR B 225      60.462  93.301  37.686  1.00  0.00           C  
ATOM   1510  CD1 TYR B 225      59.912  93.511  38.966  1.00  0.00           C  
ATOM   1511  CD2 TYR B 225      60.252  94.271  36.696  1.00  0.00           C  
ATOM   1512  CE1 TYR B 225      59.112  94.601  39.286  1.00  0.00           C  
ATOM   1513  CE2 TYR B 225      59.552  95.421  37.066  1.00  0.00           C  
ATOM   1514  CZ  TYR B 225      58.902  95.591  38.306  1.00  0.00           C  
ATOM   1515  OH  TYR B 225      58.182  96.701  38.606  1.00  0.00           O  
ATOM   1516  N   MET B 226      57.992  91.171  36.986  1.00  0.00           N  
ATOM   1517  CA  MET B 226      56.842  91.431  36.146  1.00  0.00           C  
ATOM   1518  C   MET B 226      56.462  92.891  36.326  1.00  0.00           C  
ATOM   1519  O   MET B 226      56.532  93.341  37.476  1.00  0.00           O  
ATOM   1520  CB  MET B 226      55.652  90.521  36.426  1.00  0.00           C  
ATOM   1521  CG  MET B 226      56.012  89.091  36.036  1.00  0.00           C  
ATOM   1522  SD  MET B 226      54.542  88.031  35.996  1.00  0.00           S  
ATOM   1523  CE  MET B 226      55.072  86.711  34.876  1.00  0.00           C  
ATOM   1524  N   PRO B 227      56.042  93.581  35.266  1.00  0.00           N  
ATOM   1525  CA  PRO B 227      55.762  95.001  35.196  1.00  0.00           C  
ATOM   1526  C   PRO B 227      54.462  95.321  35.916  1.00  0.00           C  
ATOM   1527  O   PRO B 227      53.522  94.531  35.886  1.00  0.00           O  
ATOM   1528  CB  PRO B 227      55.812  95.361  33.716  1.00  0.00           C  
ATOM   1529  CG  PRO B 227      55.362  94.121  32.956  1.00  0.00           C  
ATOM   1530  CD  PRO B 227      55.952  93.091  33.906  1.00  0.00           C  
ATOM   1531  N   MET B 228      54.422  96.461  36.606  1.00  0.00           N  
ATOM   1532  CA  MET B 228      53.192  96.941  37.196  1.00  0.00           C  
ATOM   1533  C   MET B 228      52.712  98.171  36.446  1.00  0.00           C  
ATOM   1534  O   MET B 228      51.702  98.771  36.806  1.00  0.00           O  
ATOM   1535  CB  MET B 228      53.432  97.281  38.666  1.00  0.00           C  
ATOM   1536  CG  MET B 228      53.722  96.031  39.496  1.00  0.00           C  
ATOM   1537  SD  MET B 228      54.302  96.301  41.186  1.00  0.00           S  
ATOM   1538  CE  MET B 228      54.402  94.601  41.806  1.00  0.00           C  
ATOM   1539  N   ASN B 229      53.462  98.621  35.436  1.00  0.00           N  
ATOM   1540  CA  ASN B 229      53.382  99.941  34.826  1.00  0.00           C  
ATOM   1541  C   ASN B 229      53.752  99.821  33.356  1.00  0.00           C  
ATOM   1542  O   ASN B 229      54.602  99.031  32.966  1.00  0.00           O  
ATOM   1543  CB  ASN B 229      54.282 100.891  35.606  1.00  0.00           C  
ATOM   1544  CG  ASN B 229      55.062 101.871  34.736  1.00  0.00           C  
ATOM   1545  ND2 ASN B 229      56.392 101.781  34.626  1.00  0.00           N  
ATOM   1546  OD1 ASN B 229      54.432 102.651  34.026  1.00  0.00           O  
ATOM   1547  N   ALA B 230      53.162 100.641  32.476  1.00  0.00           N  
ATOM   1548  CA  ALA B 230      53.372 100.781  31.046  1.00  0.00           C  
ATOM   1549  C   ALA B 230      54.832 100.971  30.696  1.00  0.00           C  
ATOM   1550  O   ALA B 230      55.212 100.631  29.576  1.00  0.00           O  
ATOM   1551  CB  ALA B 230      52.622 102.041  30.606  1.00  0.00           C  
ATOM   1552  N   ASN B 231      55.642 101.641  31.516  1.00  0.00           N  
ATOM   1553  CA  ASN B 231      57.042 101.841  31.196  1.00  0.00           C  
ATOM   1554  C   ASN B 231      58.002 100.851  31.836  1.00  0.00           C  
ATOM   1555  O   ASN B 231      59.212 100.931  31.636  1.00  0.00           O  
ATOM   1556  CB  ASN B 231      57.512 103.261  31.526  1.00  0.00           C  
ATOM   1557  CG  ASN B 231      56.492 104.341  31.206  1.00  0.00           C  
ATOM   1558  ND2 ASN B 231      55.942 104.321  29.986  1.00  0.00           N  
ATOM   1559  OD1 ASN B 231      56.142 105.141  32.066  1.00  0.00           O  
ATOM   1560  N   ASP B 232      57.532  99.851  32.576  1.00  0.00           N  
ATOM   1561  CA  ASP B 232      58.242  98.681  33.046  1.00  0.00           C  
ATOM   1562  C   ASP B 232      58.302  97.601  31.976  1.00  0.00           C  
ATOM   1563  O   ASP B 232      57.522  97.571  31.026  1.00  0.00           O  
ATOM   1564  CB  ASP B 232      57.562  98.091  34.276  1.00  0.00           C  
ATOM   1565  CG  ASP B 232      57.462  98.831  35.596  1.00  0.00           C  
ATOM   1566  OD1 ASP B 232      58.192  99.821  35.836  1.00  0.00           O  
ATOM   1567  OD2 ASP B 232      56.552  98.471  36.376  1.00  0.00           O1-
ATOM   1568  N   LEU B 233      59.172  96.591  32.106  1.00  0.00           N  
ATOM   1569  CA  LEU B 233      59.302  95.451  31.226  1.00  0.00           C  
ATOM   1570  C   LEU B 233      59.552  94.201  32.056  1.00  0.00           C  
ATOM   1571  O   LEU B 233      59.962  94.261  33.216  1.00  0.00           O  
ATOM   1572  CB  LEU B 233      60.502  95.761  30.336  1.00  0.00           C  
ATOM   1573  CG  LEU B 233      60.802  94.751  29.226  1.00  0.00           C  
ATOM   1574  CD1 LEU B 233      59.752  94.871  28.126  1.00  0.00           C  
ATOM   1575  CD2 LEU B 233      62.202  95.141  28.736  1.00  0.00           C  
ATOM   1576  N   GLN B 234      59.132  93.051  31.526  1.00  0.00           N  
ATOM   1577  CA  GLN B 234      59.312  91.771  32.176  1.00  0.00           C  
ATOM   1578  C   GLN B 234      60.732  91.231  32.066  1.00  0.00           C  
ATOM   1579  O   GLN B 234      61.442  91.301  31.066  1.00  0.00           O  
ATOM   1580  CB  GLN B 234      58.362  90.701  31.646  1.00  0.00           C  
ATOM   1581  CG  GLN B 234      58.242  89.341  32.336  1.00  0.00           C  
ATOM   1582  CD  GLN B 234      57.132  88.431  31.826  1.00  0.00           C  
ATOM   1583  NE2 GLN B 234      56.952  87.231  32.366  1.00  0.00           N  
ATOM   1584  OE1 GLN B 234      56.312  88.731  30.966  1.00  0.00           O  
ATOM   1585  N   LEU B 235      61.122  90.541  33.136  1.00  0.00           N  
ATOM   1586  CA  LEU B 235      62.212  89.591  33.186  1.00  0.00           C  
ATOM   1587  C   LEU B 235      61.852  88.121  33.296  1.00  0.00           C  
ATOM   1588  O   LEU B 235      61.522  87.701  34.406  1.00  0.00           O  
ATOM   1589  CB  LEU B 235      63.172  90.011  34.296  1.00  0.00           C  
ATOM   1590  CG  LEU B 235      63.922  91.331  34.096  1.00  0.00           C  
ATOM   1591  CD1 LEU B 235      64.652  91.631  35.396  1.00  0.00           C  
ATOM   1592  CD2 LEU B 235      65.002  91.251  33.016  1.00  0.00           C  
ATOM   1593  N   ARG B 236      61.822  87.391  32.176  1.00  0.00           N  
ATOM   1594  CA  ARG B 236      61.582  85.961  32.216  1.00  0.00           C  
ATOM   1595  C   ARG B 236      62.852  85.241  32.646  1.00  0.00           C  
ATOM   1596  O   ARG B 236      63.802  85.291  31.866  1.00  0.00           O  
ATOM   1597  CB  ARG B 236      61.032  85.441  30.896  1.00  0.00           C  
ATOM   1598  CG  ARG B 236      59.882  86.161  30.186  1.00  0.00           C  
ATOM   1599  CD  ARG B 236      59.672  85.541  28.816  1.00  0.00           C  
ATOM   1600  NE  ARG B 236      60.822  85.791  27.936  1.00  0.00           N  
ATOM   1601  CZ  ARG B 236      61.082  86.901  27.236  1.00  0.00           C  
ATOM   1602  NH1 ARG B 236      60.252  87.941  27.086  1.00  0.00           N1+
ATOM   1603  NH2 ARG B 236      62.122  87.001  26.396  1.00  0.00           N  
ATOM   1604  N   LYS B 237      62.932  84.671  33.856  1.00  0.00           N  
ATOM   1605  CA  LYS B 237      64.122  84.171  34.526  1.00  0.00           C  
ATOM   1606  C   LYS B 237      64.972  83.241  33.676  1.00  0.00           C  
ATOM   1607  O   LYS B 237      64.442  82.361  32.996  1.00  0.00           O  
ATOM   1608  CB  LYS B 237      63.782  83.671  35.926  1.00  0.00           C  
ATOM   1609  CG  LYS B 237      63.172  82.271  35.946  1.00  0.00           C  
ATOM   1610  CD  LYS B 237      62.952  81.971  37.426  1.00  0.00           C  
ATOM   1611  CE  LYS B 237      62.552  80.511  37.596  1.00  0.00           C  
ATOM   1612  NZ  LYS B 237      62.162  80.181  38.976  1.00  0.00           N1+
ATOM   1613  N   GLY B 238      66.272  83.561  33.666  1.00  0.00           N  
ATOM   1614  CA  GLY B 238      67.332  82.861  32.976  1.00  0.00           C  
ATOM   1615  C   GLY B 238      67.482  83.201  31.506  1.00  0.00           C  
ATOM   1616  O   GLY B 238      68.432  82.651  30.946  1.00  0.00           O  
ATOM   1617  N   GLU B 239      66.572  83.911  30.836  1.00  0.00           N  
ATOM   1618  CA  GLU B 239      66.912  84.351  29.506  1.00  0.00           C  
ATOM   1619  C   GLU B 239      67.872  85.531  29.566  1.00  0.00           C  
ATOM   1620  O   GLU B 239      67.972  86.251  30.546  1.00  0.00           O  
ATOM   1621  CB  GLU B 239      65.652  84.691  28.706  1.00  0.00           C  
ATOM   1622  CG  GLU B 239      65.102  83.521  27.896  1.00  0.00           C  
ATOM   1623  CD  GLU B 239      63.782  83.901  27.226  1.00  0.00           C  
ATOM   1624  OE1 GLU B 239      63.812  84.541  26.156  1.00  0.00           O  
ATOM   1625  OE2 GLU B 239      62.752  83.491  27.796  1.00  0.00           O1-
ATOM   1626  N   GLU B 240      68.532  85.681  28.406  1.00  0.00           N  
ATOM   1627  CA  GLU B 240      69.312  86.841  28.026  1.00  0.00           C  
ATOM   1628  C   GLU B 240      68.612  88.091  27.516  1.00  0.00           C  
ATOM   1629  O   GLU B 240      67.892  88.091  26.516  1.00  0.00           O  
ATOM   1630  CB  GLU B 240      70.422  86.451  27.056  1.00  0.00           C  
ATOM   1631  CG  GLU B 240      71.322  85.421  27.756  1.00  0.00           C  
ATOM   1632  CD  GLU B 240      72.202  84.701  26.736  1.00  0.00           C  
ATOM   1633  OE1 GLU B 240      72.022  83.481  26.546  1.00  0.00           O  
ATOM   1634  OE2 GLU B 240      72.992  85.431  26.096  1.00  0.00           O1-
ATOM   1635  N   TYR B 241      68.922  89.201  28.196  1.00  0.00           N  
ATOM   1636  CA  TYR B 241      68.492  90.541  27.846  1.00  0.00           C  
ATOM   1637  C   TYR B 241      69.562  91.591  27.596  1.00  0.00           C  
ATOM   1638  O   TYR B 241      70.702  91.411  28.006  1.00  0.00           O  
ATOM   1639  CB  TYR B 241      67.622  91.111  28.966  1.00  0.00           C  
ATOM   1640  CG  TYR B 241      66.252  90.551  29.236  1.00  0.00           C  
ATOM   1641  CD1 TYR B 241      66.092  89.251  29.716  1.00  0.00           C  
ATOM   1642  CD2 TYR B 241      65.072  91.241  28.916  1.00  0.00           C  
ATOM   1643  CE1 TYR B 241      64.832  88.671  29.926  1.00  0.00           C  
ATOM   1644  CE2 TYR B 241      63.802  90.651  28.976  1.00  0.00           C  
ATOM   1645  CZ  TYR B 241      63.682  89.331  29.456  1.00  0.00           C  
ATOM   1646  OH  TYR B 241      62.442  88.771  29.506  1.00  0.00           O  
ATOM   1647  N   PHE B 242      69.292  92.671  26.856  1.00  0.00           N  
ATOM   1648  CA  PHE B 242      70.152  93.821  26.666  1.00  0.00           C  
ATOM   1649  C   PHE B 242      69.892  94.981  27.616  1.00  0.00           C  
ATOM   1650  O   PHE B 242      68.752  95.411  27.806  1.00  0.00           O  
ATOM   1651  CB  PHE B 242      70.132  94.281  25.216  1.00  0.00           C  
ATOM   1652  CG  PHE B 242      70.522  93.221  24.216  1.00  0.00           C  
ATOM   1653  CD1 PHE B 242      69.582  92.861  23.246  1.00  0.00           C  
ATOM   1654  CD2 PHE B 242      71.792  92.631  24.186  1.00  0.00           C  
ATOM   1655  CE1 PHE B 242      69.852  91.831  22.346  1.00  0.00           C  
ATOM   1656  CE2 PHE B 242      72.092  91.711  23.176  1.00  0.00           C  
ATOM   1657  CZ  PHE B 242      71.132  91.261  22.266  1.00  0.00           C  
ATOM   1658  N   ILE B 243      70.942  95.621  28.156  1.00  0.00           N  
ATOM   1659  CA  ILE B 243      70.782  96.671  29.136  1.00  0.00           C  
ATOM   1660  C   ILE B 243      71.252  97.881  28.346  1.00  0.00           C  
ATOM   1661  O   ILE B 243      72.332  97.951  27.756  1.00  0.00           O  
ATOM   1662  CB  ILE B 243      71.612  96.451  30.406  1.00  0.00           C  
ATOM   1663  CG1 ILE B 243      71.082  95.171  31.056  1.00  0.00           C  
ATOM   1664  CG2 ILE B 243      71.682  97.731  31.226  1.00  0.00           C  
ATOM   1665  CD  ILE B 243      69.612  94.971  31.376  1.00  0.00           C  
ATOM   1666  N   LEU B 244      70.392  98.891  28.416  1.00  0.00           N  
ATOM   1667  CA  LEU B 244      70.552 100.241  27.896  1.00  0.00           C  
ATOM   1668  C   LEU B 244      71.342 101.111  28.856  1.00  0.00           C  
ATOM   1669  O   LEU B 244      71.832 102.181  28.496  1.00  0.00           O  
ATOM   1670  CB  LEU B 244      69.192 100.771  27.456  1.00  0.00           C  
ATOM   1671  CG  LEU B 244      68.182  99.871  26.756  1.00  0.00           C  
ATOM   1672  CD1 LEU B 244      67.042 100.781  26.316  1.00  0.00           C  
ATOM   1673  CD2 LEU B 244      68.852  99.181  25.576  1.00  0.00           C  
ATOM   1674  N   GLU B 245      71.292 100.791  30.156  1.00  0.00           N  
ATOM   1675  CA  GLU B 245      71.182 101.771  31.216  1.00  0.00           C  
ATOM   1676  C   GLU B 245      71.452 101.221  32.606  1.00  0.00           C  
ATOM   1677  O   GLU B 245      70.762 101.461  33.596  1.00  0.00           O  
ATOM   1678  CB  GLU B 245      69.842 102.461  30.976  1.00  0.00           C  
ATOM   1679  CG  GLU B 245      69.282 103.401  32.036  1.00  0.00           C  
ATOM   1680  CD  GLU B 245      68.472 104.601  31.596  1.00  0.00           C  
ATOM   1681  OE1 GLU B 245      68.712 105.141  30.486  1.00  0.00           O  
ATOM   1682  OE2 GLU B 245      67.552 104.941  32.376  1.00  0.00           O1-
ATOM   1683  N   GLU B 246      72.602 100.571  32.766  1.00  0.00           N  
ATOM   1684  CA  GLU B 246      73.262 100.081  33.966  1.00  0.00           C  
ATOM   1685  C   GLU B 246      73.402 101.141  35.046  1.00  0.00           C  
ATOM   1686  O   GLU B 246      73.692 102.311  34.806  1.00  0.00           O  
ATOM   1687  CB  GLU B 246      74.712  99.701  33.676  1.00  0.00           C  
ATOM   1688  CG  GLU B 246      75.562  99.201  34.846  1.00  0.00           C  
ATOM   1689  CD  GLU B 246      77.002  98.981  34.396  1.00  0.00           C  
ATOM   1690  OE1 GLU B 246      77.372  97.821  34.086  1.00  0.00           O  
ATOM   1691  OE2 GLU B 246      77.802  99.941  34.386  1.00  0.00           O1-
ATOM   1692  N   SER B 247      73.182 100.861  36.336  1.00  0.00           N  
ATOM   1693  CA  SER B 247      73.142 101.871  37.366  1.00  0.00           C  
ATOM   1694  C   SER B 247      73.732 101.471  38.716  1.00  0.00           C  
ATOM   1695  O   SER B 247      73.522 100.351  39.186  1.00  0.00           O  
ATOM   1696  CB  SER B 247      71.742 102.351  37.756  1.00  0.00           C  
ATOM   1697  OG  SER B 247      71.812 103.751  37.836  1.00  0.00           O  
ATOM   1698  N   ASN B 248      74.382 102.361  39.466  1.00  0.00           N  
ATOM   1699  CA  ASN B 248      74.662 102.381  40.886  1.00  0.00           C  
ATOM   1700  C   ASN B 248      73.472 102.491  41.826  1.00  0.00           C  
ATOM   1701  O   ASN B 248      73.602 102.371  43.046  1.00  0.00           O  
ATOM   1702  CB  ASN B 248      75.542 103.611  41.056  1.00  0.00           C  
ATOM   1703  CG  ASN B 248      76.132 103.891  42.436  1.00  0.00           C  
ATOM   1704  ND2 ASN B 248      75.892 105.071  43.016  1.00  0.00           N  
ATOM   1705  OD1 ASN B 248      76.832 103.051  42.986  1.00  0.00           O  
ATOM   1706  N   LEU B 249      72.262 102.591  41.266  1.00  0.00           N  
ATOM   1707  CA  LEU B 249      70.992 102.931  41.866  1.00  0.00           C  
ATOM   1708  C   LEU B 249      69.832 102.061  41.406  1.00  0.00           C  
ATOM   1709  O   LEU B 249      69.962 101.481  40.336  1.00  0.00           O  
ATOM   1710  CB  LEU B 249      70.722 104.401  41.576  1.00  0.00           C  
ATOM   1711  CG  LEU B 249      71.642 105.431  42.226  1.00  0.00           C  
ATOM   1712  CD1 LEU B 249      71.052 106.781  41.806  1.00  0.00           C  
ATOM   1713  CD2 LEU B 249      71.672 105.381  43.746  1.00  0.00           C  
ATOM   1714  N   PRO B 250      68.682 102.011  42.096  1.00  0.00           N  
ATOM   1715  CA  PRO B 250      67.712 100.941  42.026  1.00  0.00           C  
ATOM   1716  C   PRO B 250      66.902 100.501  40.816  1.00  0.00           C  
ATOM   1717  O   PRO B 250      66.172  99.511  40.926  1.00  0.00           O  
ATOM   1718  CB  PRO B 250      66.682 101.281  43.106  1.00  0.00           C  
ATOM   1719  CG  PRO B 250      67.472 102.021  44.186  1.00  0.00           C  
ATOM   1720  CD  PRO B 250      68.472 102.771  43.306  1.00  0.00           C  
ATOM   1721  N   TRP B 251      67.082 101.091  39.636  1.00  0.00           N  
ATOM   1722  CA  TRP B 251      66.282 100.671  38.496  1.00  0.00           C  
ATOM   1723  C   TRP B 251      67.142 100.871  37.256  1.00  0.00           C  
ATOM   1724  O   TRP B 251      67.982 101.751  37.116  1.00  0.00           O  
ATOM   1725  CB  TRP B 251      65.052 101.571  38.416  1.00  0.00           C  
ATOM   1726  CG  TRP B 251      63.942 101.321  39.386  1.00  0.00           C  
ATOM   1727  CD1 TRP B 251      63.832 101.951  40.576  1.00  0.00           C  
ATOM   1728  CD2 TRP B 251      62.922 100.281  39.416  1.00  0.00           C  
ATOM   1729  CE2 TRP B 251      62.372 100.191  40.726  1.00  0.00           C  
ATOM   1730  CE3 TRP B 251      62.482  99.281  38.546  1.00  0.00           C  
ATOM   1731  NE1 TRP B 251      62.952 101.261  41.386  1.00  0.00           N  
ATOM   1732  CZ2 TRP B 251      61.402  99.251  41.096  1.00  0.00           C  
ATOM   1733  CZ3 TRP B 251      61.592  98.271  38.946  1.00  0.00           C  
ATOM   1734  CH2 TRP B 251      61.082  98.191  40.246  1.00  0.00           C  
ATOM   1735  N   TRP B 252      67.062  99.991  36.256  1.00  0.00           N  
ATOM   1736  CA  TRP B 252      67.832 100.021  35.016  1.00  0.00           C  
ATOM   1737  C   TRP B 252      66.872  99.861  33.856  1.00  0.00           C  
ATOM   1738  O   TRP B 252      66.022  98.981  34.016  1.00  0.00           O  
ATOM   1739  CB  TRP B 252      68.722  98.781  35.056  1.00  0.00           C  
ATOM   1740  CG  TRP B 252      69.912  98.701  35.946  1.00  0.00           C  
ATOM   1741  CD1 TRP B 252      70.192  99.401  37.076  1.00  0.00           C  
ATOM   1742  CD2 TRP B 252      70.992  97.711  35.916  1.00  0.00           C  
ATOM   1743  CE2 TRP B 252      71.902  97.871  36.996  1.00  0.00           C  
ATOM   1744  CE3 TRP B 252      71.312  96.781  34.916  1.00  0.00           C  
ATOM   1745  NE1 TRP B 252      71.332  98.921  37.686  1.00  0.00           N  
ATOM   1746  CZ2 TRP B 252      73.122  97.191  37.056  1.00  0.00           C  
ATOM   1747  CZ3 TRP B 252      72.492  96.031  35.056  1.00  0.00           C  
ATOM   1748  CH2 TRP B 252      73.372  96.171  36.126  1.00  0.00           C  
ATOM   1749  N   ARG B 253      67.012 100.541  32.716  1.00  0.00           N  
ATOM   1750  CA  ARG B 253      66.362 100.121  31.486  1.00  0.00           C  
ATOM   1751  C   ARG B 253      67.032  98.981  30.736  1.00  0.00           C  
ATOM   1752  O   ARG B 253      68.252  98.921  30.596  1.00  0.00           O  
ATOM   1753  CB  ARG B 253      66.072 101.291  30.546  1.00  0.00           C  
ATOM   1754  CG  ARG B 253      65.242 102.411  31.166  1.00  0.00           C  
ATOM   1755  CD  ARG B 253      64.792 103.421  30.116  1.00  0.00           C  
ATOM   1756  NE  ARG B 253      65.942 104.151  29.586  1.00  0.00           N  
ATOM   1757  CZ  ARG B 253      66.212 104.441  28.306  1.00  0.00           C  
ATOM   1758  NH1 ARG B 253      65.392 104.251  27.266  1.00  0.00           N1+
ATOM   1759  NH2 ARG B 253      67.392 105.051  28.086  1.00  0.00           N  
ATOM   1760  N   ALA B 254      66.152  98.151  30.176  1.00  0.00           N  
ATOM   1761  CA  ALA B 254      66.482  96.921  29.486  1.00  0.00           C  
ATOM   1762  C   ALA B 254      65.552  96.751  28.296  1.00  0.00           C  
ATOM   1763  O   ALA B 254      64.582  97.471  28.036  1.00  0.00           O  
ATOM   1764  CB  ALA B 254      66.312  95.771  30.476  1.00  0.00           C  
ATOM   1765  N   ARG B 255      65.972  95.871  27.386  1.00  0.00           N  
ATOM   1766  CA  ARG B 255      65.392  95.541  26.096  1.00  0.00           C  
ATOM   1767  C   ARG B 255      65.412  94.031  25.876  1.00  0.00           C  
ATOM   1768  O   ARG B 255      66.412  93.341  26.066  1.00  0.00           O  
ATOM   1769  CB  ARG B 255      66.002  96.301  24.916  1.00  0.00           C  
ATOM   1770  CG  ARG B 255      65.082  96.231  23.706  1.00  0.00           C  
ATOM   1771  CD  ARG B 255      65.812  96.771  22.476  1.00  0.00           C  
ATOM   1772  NE  ARG B 255      65.852  98.231  22.356  1.00  0.00           N  
ATOM   1773  CZ  ARG B 255      66.912  98.961  21.996  1.00  0.00           C  
ATOM   1774  NH1 ARG B 255      68.012  98.481  21.386  1.00  0.00           N1+
ATOM   1775  NH2 ARG B 255      66.902 100.281  22.226  1.00  0.00           N  
ATOM   1776  N   ASP B 256      64.202  93.531  25.656  1.00  0.00           N  
ATOM   1777  CA  ASP B 256      63.822  92.171  25.316  1.00  0.00           C  
ATOM   1778  C   ASP B 256      64.082  91.891  23.846  1.00  0.00           C  
ATOM   1779  O   ASP B 256      64.232  92.771  22.996  1.00  0.00           O  
ATOM   1780  CB  ASP B 256      62.392  91.891  25.776  1.00  0.00           C  
ATOM   1781  CG  ASP B 256      61.942  90.441  25.746  1.00  0.00           C  
ATOM   1782  OD1 ASP B 256      62.842  89.591  25.866  1.00  0.00           O  
ATOM   1783  OD2 ASP B 256      60.722  90.201  25.586  1.00  0.00           O1-
ATOM   1784  N   LYS B 257      64.112  90.601  23.526  1.00  0.00           N  
ATOM   1785  CA  LYS B 257      64.312  90.091  22.186  1.00  0.00           C  
ATOM   1786  C   LYS B 257      63.232  90.471  21.186  1.00  0.00           C  
ATOM   1787  O   LYS B 257      63.482  90.641  19.996  1.00  0.00           O  
ATOM   1788  CB  LYS B 257      64.492  88.571  22.266  1.00  0.00           C  
ATOM   1789  CG  LYS B 257      63.242  87.781  22.646  1.00  0.00           C  
ATOM   1790  CD  LYS B 257      63.542  86.361  23.126  1.00  0.00           C  
ATOM   1791  CE  LYS B 257      62.312  85.471  23.166  1.00  0.00           C  
ATOM   1792  NZ  LYS B 257      62.522  84.151  23.786  1.00  0.00           N1+
ATOM   1793  N   ASN B 258      62.072  90.781  21.756  1.00  0.00           N  
ATOM   1794  CA  ASN B 258      60.902  91.321  21.096  1.00  0.00           C  
ATOM   1795  C   ASN B 258      61.092  92.761  20.636  1.00  0.00           C  
ATOM   1796  O   ASN B 258      60.092  93.281  20.146  1.00  0.00           O  
ATOM   1797  CB  ASN B 258      59.732  91.121  22.056  1.00  0.00           C  
ATOM   1798  CG  ASN B 258      59.432  89.641  22.206  1.00  0.00           C  
ATOM   1799  ND2 ASN B 258      59.782  88.961  23.296  1.00  0.00           N  
ATOM   1800  OD1 ASN B 258      58.872  88.991  21.316  1.00  0.00           O  
ATOM   1801  N   GLY B 259      62.192  93.451  20.926  1.00  0.00           N  
ATOM   1802  CA  GLY B 259      62.452  94.871  20.746  1.00  0.00           C  
ATOM   1803  C   GLY B 259      61.732  95.791  21.716  1.00  0.00           C  
ATOM   1804  O   GLY B 259      61.692  97.011  21.536  1.00  0.00           O  
ATOM   1805  N   GLN B 260      61.032  95.231  22.696  1.00  0.00           N  
ATOM   1806  CA  GLN B 260      60.382  95.931  23.786  1.00  0.00           C  
ATOM   1807  C   GLN B 260      61.382  96.281  24.886  1.00  0.00           C  
ATOM   1808  O   GLN B 260      62.112  95.431  25.386  1.00  0.00           O  
ATOM   1809  CB  GLN B 260      59.262  95.141  24.466  1.00  0.00           C  
ATOM   1810  CG  GLN B 260      58.212  94.511  23.566  1.00  0.00           C  
ATOM   1811  CD  GLN B 260      57.512  95.481  22.636  1.00  0.00           C  
ATOM   1812  NE2 GLN B 260      56.652  94.911  21.796  1.00  0.00           N  
ATOM   1813  OE1 GLN B 260      57.622  96.701  22.596  1.00  0.00           O  
ATOM   1814  N   GLU B 261      61.422  97.581  25.196  1.00  0.00           N  
ATOM   1815  CA  GLU B 261      62.232  98.201  26.226  1.00  0.00           C  
ATOM   1816  C   GLU B 261      61.482  98.971  27.316  1.00  0.00           C  
ATOM   1817  O   GLU B 261      60.392  99.411  26.956  1.00  0.00           O  
ATOM   1818  CB  GLU B 261      63.292  99.161  25.686  1.00  0.00           C  
ATOM   1819  CG  GLU B 261      62.712 100.271  24.816  1.00  0.00           C  
ATOM   1820  CD  GLU B 261      63.832 101.101  24.176  1.00  0.00           C  
ATOM   1821  OE1 GLU B 261      64.162 102.221  24.616  1.00  0.00           O  
ATOM   1822  OE2 GLU B 261      64.322 100.711  23.096  1.00  0.00           O1-
ATOM   1823  N   GLY B 262      61.962  99.151  28.546  1.00  0.00           N  
ATOM   1824  CA  GLY B 262      61.412  99.651  29.786  1.00  0.00           C  
ATOM   1825  C   GLY B 262      62.252  99.331  31.016  1.00  0.00           C  
ATOM   1826  O   GLY B 262      63.282  98.661  30.906  1.00  0.00           O  
ATOM   1827  N   TYR B 263      61.802  99.771  32.186  1.00  0.00           N  
ATOM   1828  CA  TYR B 263      62.512  99.531  33.426  1.00  0.00           C  
ATOM   1829  C   TYR B 263      62.372  98.131  34.016  1.00  0.00           C  
ATOM   1830  O   TYR B 263      61.322  97.481  33.976  1.00  0.00           O  
ATOM   1831  CB  TYR B 263      62.212 100.591  34.476  1.00  0.00           C  
ATOM   1832  CG  TYR B 263      63.032 101.841  34.216  1.00  0.00           C  
ATOM   1833  CD1 TYR B 263      64.322 101.961  34.746  1.00  0.00           C  
ATOM   1834  CD2 TYR B 263      62.512 102.871  33.416  1.00  0.00           C  
ATOM   1835  CE1 TYR B 263      65.082 103.121  34.656  1.00  0.00           C  
ATOM   1836  CE2 TYR B 263      63.272 104.041  33.266  1.00  0.00           C  
ATOM   1837  CZ  TYR B 263      64.522 104.171  33.906  1.00  0.00           C  
ATOM   1838  OH  TYR B 263      65.272 105.251  33.546  1.00  0.00           O  
ATOM   1839  N   ILE B 264      63.492  97.731  34.606  1.00  0.00           N  
ATOM   1840  CA  ILE B 264      63.752  96.551  35.406  1.00  0.00           C  
ATOM   1841  C   ILE B 264      64.522  96.911  36.666  1.00  0.00           C  
ATOM   1842  O   ILE B 264      65.172  97.951  36.636  1.00  0.00           O  
ATOM   1843  CB  ILE B 264      64.452  95.471  34.576  1.00  0.00           C  
ATOM   1844  CG1 ILE B 264      65.812  95.891  34.036  1.00  0.00           C  
ATOM   1845  CG2 ILE B 264      63.452  94.961  33.546  1.00  0.00           C  
ATOM   1846  CD  ILE B 264      66.722  94.711  33.716  1.00  0.00           C  
ATOM   1847  N   PRO B 265      64.302  96.211  37.786  1.00  0.00           N  
ATOM   1848  CA  PRO B 265      64.912  96.581  39.046  1.00  0.00           C  
ATOM   1849  C   PRO B 265      66.382  96.181  39.126  1.00  0.00           C  
ATOM   1850  O   PRO B 265      66.772  95.111  38.656  1.00  0.00           O  
ATOM   1851  CB  PRO B 265      64.062  95.971  40.156  1.00  0.00           C  
ATOM   1852  CG  PRO B 265      63.012  95.111  39.456  1.00  0.00           C  
ATOM   1853  CD  PRO B 265      63.382  95.111  37.976  1.00  0.00           C  
ATOM   1854  N   SER B 266      67.232  96.981  39.766  1.00  0.00           N  
ATOM   1855  CA  SER B 266      68.662  96.891  39.586  1.00  0.00           C  
ATOM   1856  C   SER B 266      69.452  95.671  40.026  1.00  0.00           C  
ATOM   1857  O   SER B 266      70.572  95.441  39.576  1.00  0.00           O  
ATOM   1858  CB  SER B 266      69.232  98.171  40.186  1.00  0.00           C  
ATOM   1859  OG  SER B 266      69.222  98.021  41.596  1.00  0.00           O  
ATOM   1860  N   ASN B 267      68.972  94.841  40.966  1.00  0.00           N  
ATOM   1861  CA  ASN B 267      69.592  93.671  41.556  1.00  0.00           C  
ATOM   1862  C   ASN B 267      69.082  92.381  40.916  1.00  0.00           C  
ATOM   1863  O   ASN B 267      69.402  91.301  41.416  1.00  0.00           O  
ATOM   1864  CB  ASN B 267      69.282  93.711  43.046  1.00  0.00           C  
ATOM   1865  CG  ASN B 267      69.712  94.961  43.816  1.00  0.00           C  
ATOM   1866  ND2 ASN B 267      71.022  95.191  43.856  1.00  0.00           N  
ATOM   1867  OD1 ASN B 267      68.922  95.751  44.336  1.00  0.00           O  
ATOM   1868  N   TYR B 268      68.212  92.481  39.916  1.00  0.00           N  
ATOM   1869  CA  TYR B 268      67.412  91.441  39.296  1.00  0.00           C  
ATOM   1870  C   TYR B 268      68.022  90.931  38.006  1.00  0.00           C  
ATOM   1871  O   TYR B 268      67.522  90.011  37.356  1.00  0.00           O  
ATOM   1872  CB  TYR B 268      65.942  91.821  39.096  1.00  0.00           C  
ATOM   1873  CG  TYR B 268      65.092  91.821  40.346  1.00  0.00           C  
ATOM   1874  CD1 TYR B 268      65.292  92.711  41.406  1.00  0.00           C  
ATOM   1875  CD2 TYR B 268      63.942  91.031  40.236  1.00  0.00           C  
ATOM   1876  CE1 TYR B 268      64.392  92.671  42.486  1.00  0.00           C  
ATOM   1877  CE2 TYR B 268      63.072  90.981  41.326  1.00  0.00           C  
ATOM   1878  CZ  TYR B 268      63.272  91.831  42.436  1.00  0.00           C  
ATOM   1879  OH  TYR B 268      62.352  91.981  43.436  1.00  0.00           O  
ATOM   1880  N   ILE B 269      69.222  91.351  37.606  1.00  0.00           N  
ATOM   1881  CA  ILE B 269      70.032  90.931  36.476  1.00  0.00           C  
ATOM   1882  C   ILE B 269      71.512  90.831  36.796  1.00  0.00           C  
ATOM   1883  O   ILE B 269      72.042  91.341  37.786  1.00  0.00           O  
ATOM   1884  CB  ILE B 269      69.782  91.851  35.276  1.00  0.00           C  
ATOM   1885  CG1 ILE B 269      70.212  93.301  35.456  1.00  0.00           C  
ATOM   1886  CG2 ILE B 269      68.342  91.781  34.776  1.00  0.00           C  
ATOM   1887  CD  ILE B 269      69.412  94.191  36.406  1.00  0.00           C  
ATOM   1888  N   THR B 270      72.292  90.151  35.956  1.00  0.00           N  
ATOM   1889  CA  THR B 270      73.732  90.031  36.036  1.00  0.00           C  
ATOM   1890  C   THR B 270      74.362  89.791  34.666  1.00  0.00           C  
ATOM   1891  O   THR B 270      73.912  88.941  33.916  1.00  0.00           O  
ATOM   1892  CB  THR B 270      74.122  88.981  37.076  1.00  0.00           C  
ATOM   1893  CG2 THR B 270      73.812  87.561  36.616  1.00  0.00           C  
ATOM   1894  OG1 THR B 270      75.482  89.081  37.446  1.00  0.00           O  
ATOM   1895  N   GLU B 271      75.442  90.541  34.436  1.00  0.00           N  
ATOM   1896  CA  GLU B 271      76.262  90.561  33.236  1.00  0.00           C  
ATOM   1897  C   GLU B 271      76.782  89.191  32.846  1.00  0.00           C  
ATOM   1898  O   GLU B 271      77.702  88.631  33.446  1.00  0.00           O  
ATOM   1899  CB  GLU B 271      77.372  91.581  33.486  1.00  0.00           C  
ATOM   1900  CG  GLU B 271      76.992  93.051  33.426  1.00  0.00           C  
ATOM   1901  CD  GLU B 271      78.332  93.761  33.486  1.00  0.00           C  
ATOM   1902  OE1 GLU B 271      78.872  94.121  34.546  1.00  0.00           O  
ATOM   1903  OE2 GLU B 271      78.702  94.301  32.416  1.00  0.00           O1-
ATOM   1904  N   ALA B 272      76.232  88.671  31.756  1.00  0.00           N  
ATOM   1905  CA  ALA B 272      76.342  87.291  31.296  1.00  0.00           C  
ATOM   1906  C   ALA B 272      77.752  86.901  30.866  1.00  0.00           C  
ATOM   1907  O   ALA B 272      78.172  85.751  30.966  1.00  0.00           O  
ATOM   1908  CB  ALA B 272      75.312  87.131  30.186  1.00  0.00           C  
ATOM   1909  N   GLU B 273      78.522  87.931  30.516  1.00  0.00           N  
ATOM   1910  CA  GLU B 273      79.882  87.661  30.086  1.00  0.00           C  
ATOM   1911  C   GLU B 273      80.842  87.301  31.206  1.00  0.00           C  
ATOM   1912  O   GLU B 273      81.892  86.701  30.976  1.00  0.00           O  
ATOM   1913  CB  GLU B 273      80.432  88.801  29.236  1.00  0.00           C  
ATOM   1914  CG  GLU B 273      81.832  88.681  28.646  1.00  0.00           C  
ATOM   1915  CD  GLU B 273      82.062  89.601  27.456  1.00  0.00           C  
ATOM   1916  OE1 GLU B 273      82.542  90.721  27.716  1.00  0.00           O  
ATOM   1917  OE2 GLU B 273      81.562  89.201  26.386  1.00  0.00           O1-
ATOM   1918  N   ASP B 274      80.552  87.661  32.466  1.00  0.00           N  
ATOM   1919  CA  ASP B 274      81.562  87.671  33.506  1.00  0.00           C  
ATOM   1920  C   ASP B 274      81.102  87.191  34.876  1.00  0.00           C  
ATOM   1921  O   ASP B 274      81.912  86.891  35.746  1.00  0.00           O  
ATOM   1922  CB  ASP B 274      82.082  89.101  33.526  1.00  0.00           C  
ATOM   1923  CG  ASP B 274      83.282  89.341  34.426  1.00  0.00           C  
ATOM   1924  OD1 ASP B 274      84.422  88.901  34.136  1.00  0.00           O  
ATOM   1925  OD2 ASP B 274      83.062  89.921  35.506  1.00  0.00           O1-
ATOM   1926  N   SER B 275      79.792  87.071  35.066  1.00  0.00           N  
ATOM   1927  CA  SER B 275      79.242  86.551  36.306  1.00  0.00           C  
ATOM   1928  C   SER B 275      78.842  85.091  36.206  1.00  0.00           C  
ATOM   1929  O   SER B 275      78.592  84.511  35.146  1.00  0.00           O  
ATOM   1930  CB  SER B 275      77.922  87.261  36.576  1.00  0.00           C  
ATOM   1931  OG  SER B 275      78.142  88.601  36.936  1.00  0.00           O  
ATOM   1932  N   ILE B 276      78.762  84.461  37.386  1.00  0.00           N  
ATOM   1933  CA  ILE B 276      78.292  83.111  37.626  1.00  0.00           C  
ATOM   1934  C   ILE B 276      77.112  83.001  38.576  1.00  0.00           C  
ATOM   1935  O   ILE B 276      76.602  81.901  38.766  1.00  0.00           O  
ATOM   1936  CB  ILE B 276      79.442  82.181  37.996  1.00  0.00           C  
ATOM   1937  CG1 ILE B 276      80.072  82.691  39.296  1.00  0.00           C  
ATOM   1938  CG2 ILE B 276      80.562  82.111  36.956  1.00  0.00           C  
ATOM   1939  CD  ILE B 276      81.192  81.861  39.906  1.00  0.00           C  
ATOM   1940  N   GLU B 277      76.732  84.091  39.266  1.00  0.00           N  
ATOM   1941  CA  GLU B 277      75.652  84.121  40.236  1.00  0.00           C  
ATOM   1942  C   GLU B 277      74.282  83.641  39.796  1.00  0.00           C  
ATOM   1943  O   GLU B 277      73.392  83.491  40.626  1.00  0.00           O  
ATOM   1944  CB  GLU B 277      75.732  85.431  41.016  1.00  0.00           C  
ATOM   1945  CG  GLU B 277      75.212  86.531  40.096  1.00  0.00           C  
ATOM   1946  CD  GLU B 277      75.422  87.911  40.716  1.00  0.00           C  
ATOM   1947  OE1 GLU B 277      75.442  88.001  41.966  1.00  0.00           O  
ATOM   1948  OE2 GLU B 277      75.722  88.861  39.966  1.00  0.00           O1-
ATOM   1949  N   MET B 278      74.102  83.351  38.496  1.00  0.00           N  
ATOM   1950  CA  MET B 278      72.902  82.821  37.896  1.00  0.00           C  
ATOM   1951  C   MET B 278      72.852  81.301  37.766  1.00  0.00           C  
ATOM   1952  O   MET B 278      71.972  80.801  37.076  1.00  0.00           O  
ATOM   1953  CB  MET B 278      72.582  83.631  36.636  1.00  0.00           C  
ATOM   1954  CG  MET B 278      73.582  83.381  35.506  1.00  0.00           C  
ATOM   1955  SD  MET B 278      75.242  84.091  35.696  1.00  0.00           S  
ATOM   1956  CE  MET B 278      75.442  84.681  33.996  1.00  0.00           C  
ATOM   1957  N   TYR B 279      73.892  80.621  38.266  1.00  0.00           N  
ATOM   1958  CA  TYR B 279      74.052  79.201  38.056  1.00  0.00           C  
ATOM   1959  C   TYR B 279      73.932  78.311  39.276  1.00  0.00           C  
ATOM   1960  O   TYR B 279      74.352  78.631  40.386  1.00  0.00           O  
ATOM   1961  CB  TYR B 279      75.282  78.851  37.206  1.00  0.00           C  
ATOM   1962  CG  TYR B 279      75.342  79.441  35.816  1.00  0.00           C  
ATOM   1963  CD1 TYR B 279      74.372  79.141  34.856  1.00  0.00           C  
ATOM   1964  CD2 TYR B 279      76.442  80.251  35.486  1.00  0.00           C  
ATOM   1965  CE1 TYR B 279      74.392  79.811  33.626  1.00  0.00           C  
ATOM   1966  CE2 TYR B 279      76.462  80.961  34.286  1.00  0.00           C  
ATOM   1967  CZ  TYR B 279      75.412  80.751  33.366  1.00  0.00           C  
ATOM   1968  OH  TYR B 279      75.312  81.401  32.176  1.00  0.00           O  
ATOM   1969  N   GLU B 280      73.392  77.091  39.156  1.00  0.00           N  
ATOM   1970  CA  GLU B 280      73.012  76.191  40.226  1.00  0.00           C  
ATOM   1971  C   GLU B 280      74.152  75.711  41.106  1.00  0.00           C  
ATOM   1972  O   GLU B 280      73.862  75.441  42.266  1.00  0.00           O  
ATOM   1973  CB  GLU B 280      71.992  75.161  39.766  1.00  0.00           C  
ATOM   1974  CG  GLU B 280      71.102  74.661  40.896  1.00  0.00           C  
ATOM   1975  CD  GLU B 280      69.872  73.921  40.366  1.00  0.00           C  
ATOM   1976  OE1 GLU B 280      69.992  72.871  39.706  1.00  0.00           O  
ATOM   1977  OE2 GLU B 280      68.762  74.401  40.646  1.00  0.00           O1-
ATOM   1978  N   TRP B 281      75.372  75.491  40.596  1.00  0.00           N  
ATOM   1979  CA  TRP B 281      76.492  75.051  41.406  1.00  0.00           C  
ATOM   1980  C   TRP B 281      77.122  76.161  42.226  1.00  0.00           C  
ATOM   1981  O   TRP B 281      77.922  75.881  43.126  1.00  0.00           O  
ATOM   1982  CB  TRP B 281      77.582  74.601  40.436  1.00  0.00           C  
ATOM   1983  CG  TRP B 281      77.492  75.111  39.026  1.00  0.00           C  
ATOM   1984  CD1 TRP B 281      76.782  74.691  37.956  1.00  0.00           C  
ATOM   1985  CD2 TRP B 281      78.192  76.261  38.466  1.00  0.00           C  
ATOM   1986  CE2 TRP B 281      77.892  76.411  37.086  1.00  0.00           C  
ATOM   1987  CE3 TRP B 281      79.082  77.211  38.996  1.00  0.00           C  
ATOM   1988  NE1 TRP B 281      76.972  75.421  36.806  1.00  0.00           N  
ATOM   1989  CZ2 TRP B 281      78.452  77.421  36.286  1.00  0.00           C  
ATOM   1990  CZ3 TRP B 281      79.502  78.321  38.266  1.00  0.00           C  
ATOM   1991  CH2 TRP B 281      79.292  78.371  36.876  1.00  0.00           C  
ATOM   1992  N   TYR B 282      76.872  77.431  41.896  1.00  0.00           N  
ATOM   1993  CA  TYR B 282      77.302  78.561  42.706  1.00  0.00           C  
ATOM   1994  C   TYR B 282      76.402  79.041  43.826  1.00  0.00           C  
ATOM   1995  O   TYR B 282      75.182  79.081  43.686  1.00  0.00           O  
ATOM   1996  CB  TYR B 282      77.772  79.721  41.826  1.00  0.00           C  
ATOM   1997  CG  TYR B 282      78.242  80.981  42.516  1.00  0.00           C  
ATOM   1998  CD1 TYR B 282      77.262  81.941  42.796  1.00  0.00           C  
ATOM   1999  CD2 TYR B 282      79.582  81.231  42.826  1.00  0.00           C  
ATOM   2000  CE1 TYR B 282      77.632  83.161  43.376  1.00  0.00           C  
ATOM   2001  CE2 TYR B 282      79.922  82.441  43.456  1.00  0.00           C  
ATOM   2002  CZ  TYR B 282      78.972  83.441  43.706  1.00  0.00           C  
ATOM   2003  OH  TYR B 282      79.302  84.611  44.326  1.00  0.00           O  
ATOM   2004  N   SER B 283      77.002  79.501  44.926  1.00  0.00           N  
ATOM   2005  CA  SER B 283      76.442  80.071  46.136  1.00  0.00           C  
ATOM   2006  C   SER B 283      77.022  81.451  46.396  1.00  0.00           C  
ATOM   2007  O   SER B 283      78.222  81.661  46.316  1.00  0.00           O  
ATOM   2008  CB  SER B 283      76.662  79.191  47.366  1.00  0.00           C  
ATOM   2009  OG  SER B 283      75.702  78.151  47.336  1.00  0.00           O  
ATOM   2010  N   LYS B 284      76.252  82.421  46.916  1.00  0.00           N  
ATOM   2011  CA  LYS B 284      76.752  83.751  47.146  1.00  0.00           C  
ATOM   2012  C   LYS B 284      77.612  83.821  48.406  1.00  0.00           C  
ATOM   2013  O   LYS B 284      78.592  84.561  48.306  1.00  0.00           O  
ATOM   2014  CB  LYS B 284      75.622  84.761  46.986  1.00  0.00           C  
ATOM   2015  CG  LYS B 284      76.002  86.221  47.206  1.00  0.00           C  
ATOM   2016  CD  LYS B 284      77.092  86.791  46.306  1.00  0.00           C  
ATOM   2017  CE  LYS B 284      76.442  87.101  44.956  1.00  0.00           C  
ATOM   2018  NZ  LYS B 284      77.442  87.031  43.876  1.00  0.00           N1+
ATOM   2019  N   HIS B 285      77.322  83.151  49.526  1.00  0.00           N  
ATOM   2020  CA  HIS B 285      78.032  83.171  50.786  1.00  0.00           C  
ATOM   2021  C   HIS B 285      78.172  81.751  51.296  1.00  0.00           C  
ATOM   2022  O   HIS B 285      77.282  81.181  51.916  1.00  0.00           O  
ATOM   2023  CB  HIS B 285      77.242  83.961  51.826  1.00  0.00           C  
ATOM   2024  CG  HIS B 285      76.922  85.371  51.406  1.00  0.00           C  
ATOM   2025  CD2 HIS B 285      75.702  85.741  50.906  1.00  0.00           C  
ATOM   2026  ND1 HIS B 285      77.632  86.501  51.786  1.00  0.00           N  
ATOM   2027  CE1 HIS B 285      76.812  87.511  51.476  1.00  0.00           C  
ATOM   2028  NE2 HIS B 285      75.642  87.121  50.926  1.00  0.00           N  
ATOM   2029  N   MET B 286      79.352  81.151  51.096  1.00  0.00           N  
ATOM   2030  CA  MET B 286      79.722  79.791  51.436  1.00  0.00           C  
ATOM   2031  C   MET B 286      81.062  79.771  52.156  1.00  0.00           C  
ATOM   2032  O   MET B 286      81.892  80.681  52.076  1.00  0.00           O  
ATOM   2033  CB  MET B 286      79.872  79.051  50.106  1.00  0.00           C  
ATOM   2034  CG  MET B 286      78.882  77.891  50.006  1.00  0.00           C  
ATOM   2035  SD  MET B 286      78.932  76.711  51.376  1.00  0.00           S  
ATOM   2036  CE  MET B 286      77.202  76.211  51.526  1.00  0.00           C  
ATOM   2037  N   THR B 287      81.312  78.721  52.946  1.00  0.00           N  
ATOM   2038  CA  THR B 287      82.562  78.281  53.526  1.00  0.00           C  
ATOM   2039  C   THR B 287      82.852  76.791  53.376  1.00  0.00           C  
ATOM   2040  O   THR B 287      81.992  76.011  52.956  1.00  0.00           O  
ATOM   2041  CB  THR B 287      82.562  78.681  55.006  1.00  0.00           C  
ATOM   2042  CG2 THR B 287      81.932  79.981  55.506  1.00  0.00           C  
ATOM   2043  OG1 THR B 287      81.922  77.651  55.726  1.00  0.00           O  
ATOM   2044  N   ARG B 288      84.102  76.401  53.616  1.00  0.00           N  
ATOM   2045  CA  ARG B 288      84.372  74.981  53.566  1.00  0.00           C  
ATOM   2046  C   ARG B 288      83.632  74.141  54.606  1.00  0.00           C  
ATOM   2047  O   ARG B 288      83.192  73.081  54.186  1.00  0.00           O  
ATOM   2048  CB  ARG B 288      85.852  74.631  53.536  1.00  0.00           C  
ATOM   2049  CG  ARG B 288      86.382  73.221  53.326  1.00  0.00           C  
ATOM   2050  CD  ARG B 288      87.882  73.031  53.506  1.00  0.00           C  
ATOM   2051  NE  ARG B 288      88.652  73.671  52.436  1.00  0.00           N  
ATOM   2052  CZ  ARG B 288      89.812  73.311  51.886  1.00  0.00           C  
ATOM   2053  NH1 ARG B 288      90.562  72.371  52.476  1.00  0.00           N1+
ATOM   2054  NH2 ARG B 288      90.242  73.891  50.756  1.00  0.00           N  
ATOM   2055  N   SER B 289      83.532  74.581  55.856  1.00  0.00           N  
ATOM   2056  CA  SER B 289      82.782  73.861  56.866  1.00  0.00           C  
ATOM   2057  C   SER B 289      81.272  73.821  56.676  1.00  0.00           C  
ATOM   2058  O   SER B 289      80.622  72.891  57.156  1.00  0.00           O  
ATOM   2059  CB  SER B 289      83.162  74.401  58.246  1.00  0.00           C  
ATOM   2060  OG  SER B 289      83.052  75.811  58.256  1.00  0.00           O  
ATOM   2061  N   GLN B 290      80.702  74.841  56.046  1.00  0.00           N  
ATOM   2062  CA  GLN B 290      79.382  74.731  55.456  1.00  0.00           C  
ATOM   2063  C   GLN B 290      79.322  73.851  54.216  1.00  0.00           C  
ATOM   2064  O   GLN B 290      78.482  72.951  54.206  1.00  0.00           O  
ATOM   2065  CB  GLN B 290      79.042  76.141  54.976  1.00  0.00           C  
ATOM   2066  CG  GLN B 290      78.742  77.101  56.116  1.00  0.00           C  
ATOM   2067  CD  GLN B 290      78.142  78.401  55.606  1.00  0.00           C  
ATOM   2068  NE2 GLN B 290      77.942  79.411  56.466  1.00  0.00           N  
ATOM   2069  OE1 GLN B 290      77.942  78.601  54.416  1.00  0.00           O  
ATOM   2070  N   ALA B 291      80.242  73.941  53.256  1.00  0.00           N  
ATOM   2071  CA  ALA B 291      80.162  73.131  52.046  1.00  0.00           C  
ATOM   2072  C   ALA B 291      80.272  71.651  52.366  1.00  0.00           C  
ATOM   2073  O   ALA B 291      79.422  70.851  51.996  1.00  0.00           O  
ATOM   2074  CB  ALA B 291      81.252  73.571  51.066  1.00  0.00           C  
ATOM   2075  N   GLU B 292      81.252  71.301  53.206  1.00  0.00           N  
ATOM   2076  CA  GLU B 292      81.422  69.971  53.756  1.00  0.00           C  
ATOM   2077  C   GLU B 292      80.252  69.351  54.496  1.00  0.00           C  
ATOM   2078  O   GLU B 292      79.862  68.211  54.286  1.00  0.00           O  
ATOM   2079  CB  GLU B 292      82.572  70.041  54.766  1.00  0.00           C  
ATOM   2080  CG  GLU B 292      83.122  68.621  54.896  1.00  0.00           C  
ATOM   2081  CD  GLU B 292      83.942  68.511  56.176  1.00  0.00           C  
ATOM   2082  OE1 GLU B 292      85.182  68.421  56.096  1.00  0.00           O  
ATOM   2083  OE2 GLU B 292      83.402  68.521  57.306  1.00  0.00           O1-
ATOM   2084  N   GLN B 293      79.562  70.091  55.376  1.00  0.00           N  
ATOM   2085  CA  GLN B 293      78.322  69.711  56.026  1.00  0.00           C  
ATOM   2086  C   GLN B 293      77.082  69.631  55.146  1.00  0.00           C  
ATOM   2087  O   GLN B 293      76.242  68.751  55.346  1.00  0.00           O  
ATOM   2088  CB  GLN B 293      78.092  70.581  57.246  1.00  0.00           C  
ATOM   2089  CG  GLN B 293      79.012  70.141  58.386  1.00  0.00           C  
ATOM   2090  CD  GLN B 293      78.872  71.011  59.616  1.00  0.00           C  
ATOM   2091  NE2 GLN B 293      79.302  72.281  59.596  1.00  0.00           N  
ATOM   2092  OE1 GLN B 293      78.402  70.621  60.686  1.00  0.00           O  
ATOM   2093  N   LEU B 294      76.992  70.481  54.116  1.00  0.00           N  
ATOM   2094  CA  LEU B 294      75.942  70.461  53.116  1.00  0.00           C  
ATOM   2095  C   LEU B 294      75.982  69.301  52.136  1.00  0.00           C  
ATOM   2096  O   LEU B 294      75.002  68.651  51.766  1.00  0.00           O  
ATOM   2097  CB  LEU B 294      75.982  71.761  52.326  1.00  0.00           C  
ATOM   2098  CG  LEU B 294      74.902  71.891  51.256  1.00  0.00           C  
ATOM   2099  CD1 LEU B 294      73.432  71.911  51.656  1.00  0.00           C  
ATOM   2100  CD2 LEU B 294      75.182  73.121  50.386  1.00  0.00           C  
ATOM   2101  N   LEU B 295      77.192  68.911  51.736  1.00  0.00           N  
ATOM   2102  CA  LEU B 295      77.572  67.721  50.996  1.00  0.00           C  
ATOM   2103  C   LEU B 295      77.442  66.411  51.756  1.00  0.00           C  
ATOM   2104  O   LEU B 295      77.002  65.431  51.146  1.00  0.00           O  
ATOM   2105  CB  LEU B 295      79.002  67.971  50.526  1.00  0.00           C  
ATOM   2106  CG  LEU B 295      79.172  68.911  49.326  1.00  0.00           C  
ATOM   2107  CD1 LEU B 295      80.652  69.011  48.996  1.00  0.00           C  
ATOM   2108  CD2 LEU B 295      78.442  68.631  48.016  1.00  0.00           C  
ATOM   2109  N   LYS B 296      77.742  66.391  53.056  1.00  0.00           N  
ATOM   2110  CA  LYS B 296      77.632  65.211  53.886  1.00  0.00           C  
ATOM   2111  C   LYS B 296      76.192  64.771  54.116  1.00  0.00           C  
ATOM   2112  O   LYS B 296      75.992  63.571  54.286  1.00  0.00           O  
ATOM   2113  CB  LYS B 296      78.232  65.351  55.276  1.00  0.00           C  
ATOM   2114  CG  LYS B 296      79.752  65.201  55.176  1.00  0.00           C  
ATOM   2115  CD  LYS B 296      80.462  65.351  56.516  1.00  0.00           C  
ATOM   2116  CE  LYS B 296      80.632  66.751  57.106  1.00  0.00           C  
ATOM   2117  NZ  LYS B 296      81.602  66.821  58.206  1.00  0.00           N1+
ATOM   2118  N   GLN B 297      75.232  65.661  53.856  1.00  0.00           N  
ATOM   2119  CA  GLN B 297      73.812  65.371  53.856  1.00  0.00           C  
ATOM   2120  C   GLN B 297      73.202  65.231  52.466  1.00  0.00           C  
ATOM   2121  O   GLN B 297      73.542  65.931  51.516  1.00  0.00           O  
ATOM   2122  CB  GLN B 297      73.002  66.281  54.776  1.00  0.00           C  
ATOM   2123  CG  GLN B 297      72.922  67.751  54.386  1.00  0.00           C  
ATOM   2124  CD  GLN B 297      71.832  68.071  53.366  1.00  0.00           C  
ATOM   2125  NE2 GLN B 297      72.142  68.391  52.106  1.00  0.00           N  
ATOM   2126  OE1 GLN B 297      70.662  68.251  53.686  1.00  0.00           O  
ATOM   2127  N   GLU B 298      72.302  64.281  52.246  1.00  0.00           N  
ATOM   2128  CA  GLU B 298      71.802  63.871  50.946  1.00  0.00           C  
ATOM   2129  C   GLU B 298      72.862  63.431  49.956  1.00  0.00           C  
ATOM   2130  O   GLU B 298      72.692  63.641  48.756  1.00  0.00           O  
ATOM   2131  CB  GLU B 298      70.852  64.891  50.326  1.00  0.00           C  
ATOM   2132  CG  GLU B 298      69.702  65.201  51.286  1.00  0.00           C  
ATOM   2133  CD  GLU B 298      68.782  64.001  51.426  1.00  0.00           C  
ATOM   2134  OE1 GLU B 298      68.832  63.261  52.436  1.00  0.00           O  
ATOM   2135  OE2 GLU B 298      67.822  63.851  50.636  1.00  0.00           O1-
ATOM   2136  N   GLY B 299      74.042  62.991  50.416  1.00  0.00           N  
ATOM   2137  CA  GLY B 299      75.262  62.911  49.646  1.00  0.00           C  
ATOM   2138  C   GLY B 299      75.212  61.971  48.446  1.00  0.00           C  
ATOM   2139  O   GLY B 299      74.682  60.871  48.526  1.00  0.00           O  
ATOM   2140  N   LYS B 300      75.872  62.301  47.326  1.00  0.00           N  
ATOM   2141  CA  LYS B 300      75.842  61.641  46.046  1.00  0.00           C  
ATOM   2142  C   LYS B 300      77.172  61.851  45.336  1.00  0.00           C  
ATOM   2143  O   LYS B 300      77.742  62.931  45.416  1.00  0.00           O  
ATOM   2144  CB  LYS B 300      74.612  62.161  45.306  1.00  0.00           C  
ATOM   2145  CG  LYS B 300      74.572  61.631  43.876  1.00  0.00           C  
ATOM   2146  CD  LYS B 300      73.192  61.781  43.236  1.00  0.00           C  
ATOM   2147  CE  LYS B 300      72.912  63.271  43.016  1.00  0.00           C  
ATOM   2148  NZ  LYS B 300      71.642  63.481  42.326  1.00  0.00           N1+
ATOM   2149  N   GLU B 301      77.662  60.841  44.606  1.00  0.00           N  
ATOM   2150  CA  GLU B 301      78.812  60.891  43.736  1.00  0.00           C  
ATOM   2151  C   GLU B 301      78.812  62.111  42.826  1.00  0.00           C  
ATOM   2152  O   GLU B 301      77.892  62.281  42.026  1.00  0.00           O  
ATOM   2153  CB  GLU B 301      78.722  59.671  42.816  1.00  0.00           C  
ATOM   2154  CG  GLU B 301      79.842  59.521  41.786  1.00  0.00           C  
ATOM   2155  CD  GLU B 301      79.512  58.271  40.976  1.00  0.00           C  
ATOM   2156  OE1 GLU B 301      78.872  58.381  39.916  1.00  0.00           O  
ATOM   2157  OE2 GLU B 301      79.892  57.131  41.316  1.00  0.00           O1-
ATOM   2158  N   GLY B 302      79.912  62.851  42.856  1.00  0.00           N  
ATOM   2159  CA  GLY B 302      80.202  64.001  42.016  1.00  0.00           C  
ATOM   2160  C   GLY B 302      79.262  65.171  42.236  1.00  0.00           C  
ATOM   2161  O   GLY B 302      79.152  66.051  41.376  1.00  0.00           O  
ATOM   2162  N   GLY B 303      78.452  65.161  43.296  1.00  0.00           N  
ATOM   2163  CA  GLY B 303      77.702  66.291  43.826  1.00  0.00           C  
ATOM   2164  C   GLY B 303      78.622  67.391  44.346  1.00  0.00           C  
ATOM   2165  O   GLY B 303      79.452  67.151  45.226  1.00  0.00           O  
ATOM   2166  N   PHE B 304      78.492  68.611  43.826  1.00  0.00           N  
ATOM   2167  CA  PHE B 304      79.572  69.571  43.896  1.00  0.00           C  
ATOM   2168  C   PHE B 304      78.942  70.931  44.146  1.00  0.00           C  
ATOM   2169  O   PHE B 304      77.822  71.181  43.706  1.00  0.00           O  
ATOM   2170  CB  PHE B 304      80.462  69.651  42.666  1.00  0.00           C  
ATOM   2171  CG  PHE B 304      79.872  70.341  41.456  1.00  0.00           C  
ATOM   2172  CD1 PHE B 304      78.962  69.731  40.586  1.00  0.00           C  
ATOM   2173  CD2 PHE B 304      80.262  71.651  41.126  1.00  0.00           C  
ATOM   2174  CE1 PHE B 304      78.392  70.361  39.476  1.00  0.00           C  
ATOM   2175  CE2 PHE B 304      79.732  72.311  40.016  1.00  0.00           C  
ATOM   2176  CZ  PHE B 304      78.782  71.671  39.186  1.00  0.00           C  
ATOM   2177  N   ILE B 305      79.772  71.821  44.706  1.00  0.00           N  
ATOM   2178  CA  ILE B 305      79.452  73.191  45.026  1.00  0.00           C  
ATOM   2179  C   ILE B 305      80.592  74.151  44.706  1.00  0.00           C  
ATOM   2180  O   ILE B 305      81.722  73.721  44.956  1.00  0.00           O  
ATOM   2181  CB  ILE B 305      78.902  73.221  46.446  1.00  0.00           C  
ATOM   2182  CG1 ILE B 305      78.472  74.641  46.806  1.00  0.00           C  
ATOM   2183  CG2 ILE B 305      79.962  72.691  47.416  1.00  0.00           C  
ATOM   2184  CD  ILE B 305      77.842  74.861  48.176  1.00  0.00           C  
ATOM   2185  N   VAL B 306      80.392  75.411  44.316  1.00  0.00           N  
ATOM   2186  CA  VAL B 306      81.362  76.431  43.976  1.00  0.00           C  
ATOM   2187  C   VAL B 306      81.262  77.681  44.836  1.00  0.00           C  
ATOM   2188  O   VAL B 306      80.192  78.031  45.316  1.00  0.00           O  
ATOM   2189  CB  VAL B 306      81.162  76.771  42.506  1.00  0.00           C  
ATOM   2190  CG1 VAL B 306      82.132  77.901  42.146  1.00  0.00           C  
ATOM   2191  CG2 VAL B 306      81.392  75.631  41.506  1.00  0.00           C  
ATOM   2192  N   ARG B 307      82.362  78.371  45.166  1.00  0.00           N  
ATOM   2193  CA  ARG B 307      82.342  79.671  45.796  1.00  0.00           C  
ATOM   2194  C   ARG B 307      83.402  80.591  45.206  1.00  0.00           C  
ATOM   2195  O   ARG B 307      84.362  80.131  44.596  1.00  0.00           O  
ATOM   2196  CB  ARG B 307      82.632  79.431  47.276  1.00  0.00           C  
ATOM   2197  CG  ARG B 307      83.872  78.661  47.706  1.00  0.00           C  
ATOM   2198  CD  ARG B 307      84.282  78.841  49.166  1.00  0.00           C  
ATOM   2199  NE  ARG B 307      84.472  80.241  49.556  1.00  0.00           N  
ATOM   2200  CZ  ARG B 307      84.822  80.641  50.786  1.00  0.00           C  
ATOM   2201  NH1 ARG B 307      85.352  79.871  51.746  1.00  0.00           N1+
ATOM   2202  NH2 ARG B 307      84.832  81.961  51.026  1.00  0.00           N  
ATOM   2203  N   ASP B 308      83.262  81.901  45.426  1.00  0.00           N  
ATOM   2204  CA  ASP B 308      84.392  82.801  45.266  1.00  0.00           C  
ATOM   2205  C   ASP B 308      85.242  82.731  46.526  1.00  0.00           C  
ATOM   2206  O   ASP B 308      84.812  82.421  47.636  1.00  0.00           O  
ATOM   2207  CB  ASP B 308      83.852  84.201  45.006  1.00  0.00           C  
ATOM   2208  CG  ASP B 308      82.822  84.731  45.996  1.00  0.00           C  
ATOM   2209  OD1 ASP B 308      83.112  85.161  47.126  1.00  0.00           O  
ATOM   2210  OD2 ASP B 308      81.672  84.671  45.496  1.00  0.00           O1-
ATOM   2211  N   SER B 309      86.542  82.981  46.356  1.00  0.00           N  
ATOM   2212  CA  SER B 309      87.542  82.991  47.406  1.00  0.00           C  
ATOM   2213  C   SER B 309      87.932  84.431  47.716  1.00  0.00           C  
ATOM   2214  O   SER B 309      87.622  85.301  46.906  1.00  0.00           O  
ATOM   2215  CB  SER B 309      88.792  82.211  47.006  1.00  0.00           C  
ATOM   2216  OG  SER B 309      88.472  80.881  46.686  1.00  0.00           O  
ATOM   2217  N   SER B 310      88.582  84.651  48.856  1.00  0.00           N  
ATOM   2218  CA  SER B 310      88.762  85.991  49.386  1.00  0.00           C  
ATOM   2219  C   SER B 310      89.912  86.761  48.746  1.00  0.00           C  
ATOM   2220  O   SER B 310      90.512  87.721  49.236  1.00  0.00           O  
ATOM   2221  CB  SER B 310      88.762  86.001  50.906  1.00  0.00           C  
ATOM   2222  OG  SER B 310      87.532  85.521  51.406  1.00  0.00           O  
ATOM   2223  N   LYS B 311      90.302  86.321  47.546  1.00  0.00           N  
ATOM   2224  CA  LYS B 311      91.542  86.591  46.846  1.00  0.00           C  
ATOM   2225  C   LYS B 311      91.482  86.831  45.346  1.00  0.00           C  
ATOM   2226  O   LYS B 311      90.632  86.301  44.636  1.00  0.00           O  
ATOM   2227  CB  LYS B 311      92.522  85.451  47.096  1.00  0.00           C  
ATOM   2228  CG  LYS B 311      93.272  85.531  48.416  1.00  0.00           C  
ATOM   2229  CD  LYS B 311      94.342  84.441  48.466  1.00  0.00           C  
ATOM   2230  CE  LYS B 311      94.972  84.401  49.856  1.00  0.00           C  
ATOM   2231  NZ  LYS B 311      95.932  83.281  49.966  1.00  0.00           N1+
ATOM   2232  N   ALA B 312      92.412  87.681  44.876  1.00  0.00           N  
ATOM   2233  CA  ALA B 312      92.502  88.091  43.496  1.00  0.00           C  
ATOM   2234  C   ALA B 312      92.472  86.911  42.526  1.00  0.00           C  
ATOM   2235  O   ALA B 312      93.442  86.161  42.426  1.00  0.00           O  
ATOM   2236  CB  ALA B 312      93.842  88.811  43.386  1.00  0.00           C  
ATOM   2237  N   GLY B 313      91.422  86.671  41.746  1.00  0.00           N  
ATOM   2238  CA  GLY B 313      91.312  85.691  40.686  1.00  0.00           C  
ATOM   2239  C   GLY B 313      90.922  84.281  41.106  1.00  0.00           C  
ATOM   2240  O   GLY B 313      90.922  83.411  40.236  1.00  0.00           O  
ATOM   2241  N   LYS B 314      90.552  84.081  42.366  1.00  0.00           N  
ATOM   2242  CA  LYS B 314      90.352  82.751  42.906  1.00  0.00           C  
ATOM   2243  C   LYS B 314      88.912  82.471  43.296  1.00  0.00           C  
ATOM   2244  O   LYS B 314      88.262  83.331  43.886  1.00  0.00           O  
ATOM   2245  CB  LYS B 314      91.322  82.551  44.066  1.00  0.00           C  
ATOM   2246  CG  LYS B 314      92.722  82.371  43.486  1.00  0.00           C  
ATOM   2247  CD  LYS B 314      93.782  81.901  44.476  1.00  0.00           C  
ATOM   2248  CE  LYS B 314      95.102  81.671  43.736  1.00  0.00           C  
ATOM   2249  NZ  LYS B 314      95.592  82.891  43.076  1.00  0.00           N1+
ATOM   2250  N   TYR B 315      88.552  81.221  43.006  1.00  0.00           N  
ATOM   2251  CA  TYR B 315      87.372  80.501  43.446  1.00  0.00           C  
ATOM   2252  C   TYR B 315      87.722  79.151  44.056  1.00  0.00           C  
ATOM   2253  O   TYR B 315      88.822  78.631  43.886  1.00  0.00           O  
ATOM   2254  CB  TYR B 315      86.512  80.301  42.206  1.00  0.00           C  
ATOM   2255  CG  TYR B 315      86.072  81.601  41.576  1.00  0.00           C  
ATOM   2256  CD1 TYR B 315      84.752  82.051  41.606  1.00  0.00           C  
ATOM   2257  CD2 TYR B 315      86.932  82.251  40.696  1.00  0.00           C  
ATOM   2258  CE1 TYR B 315      84.342  83.211  40.936  1.00  0.00           C  
ATOM   2259  CE2 TYR B 315      86.492  83.311  39.886  1.00  0.00           C  
ATOM   2260  CZ  TYR B 315      85.182  83.801  39.966  1.00  0.00           C  
ATOM   2261  OH  TYR B 315      84.892  84.991  39.366  1.00  0.00           O  
ATOM   2262  N   THR B 316      86.812  78.621  44.876  1.00  0.00           N  
ATOM   2263  CA  THR B 316      87.022  77.291  45.416  1.00  0.00           C  
ATOM   2264  C   THR B 316      85.812  76.491  44.966  1.00  0.00           C  
ATOM   2265  O   THR B 316      84.652  76.881  45.096  1.00  0.00           O  
ATOM   2266  CB  THR B 316      87.222  77.281  46.926  1.00  0.00           C  
ATOM   2267  CG2 THR B 316      87.352  75.971  47.696  1.00  0.00           C  
ATOM   2268  OG1 THR B 316      88.442  77.961  47.106  1.00  0.00           O  
ATOM   2269  N   VAL B 317      86.052  75.211  44.686  1.00  0.00           N  
ATOM   2270  CA  VAL B 317      85.072  74.201  44.336  1.00  0.00           C  
ATOM   2271  C   VAL B 317      85.252  73.011  45.266  1.00  0.00           C  
ATOM   2272  O   VAL B 317      86.342  72.751  45.776  1.00  0.00           O  
ATOM   2273  CB  VAL B 317      85.262  73.761  42.886  1.00  0.00           C  
ATOM   2274  CG1 VAL B 317      84.122  72.841  42.466  1.00  0.00           C  
ATOM   2275  CG2 VAL B 317      85.342  74.921  41.906  1.00  0.00           C  
ATOM   2276  N   SER B 318      84.162  72.271  45.486  1.00  0.00           N  
ATOM   2277  CA  SER B 318      84.112  71.071  46.296  1.00  0.00           C  
ATOM   2278  C   SER B 318      83.172  69.971  45.836  1.00  0.00           C  
ATOM   2279  O   SER B 318      82.082  70.221  45.316  1.00  0.00           O  
ATOM   2280  CB  SER B 318      83.842  71.481  47.736  1.00  0.00           C  
ATOM   2281  OG  SER B 318      84.712  72.501  48.176  1.00  0.00           O  
ATOM   2282  N   VAL B 319      83.692  68.741  45.916  1.00  0.00           N  
ATOM   2283  CA  VAL B 319      83.082  67.531  45.396  1.00  0.00           C  
ATOM   2284  C   VAL B 319      82.912  66.431  46.426  1.00  0.00           C  
ATOM   2285  O   VAL B 319      83.862  66.111  47.136  1.00  0.00           O  
ATOM   2286  CB  VAL B 319      83.742  67.101  44.086  1.00  0.00           C  
ATOM   2287  CG1 VAL B 319      85.012  66.291  44.346  1.00  0.00           C  
ATOM   2288  CG2 VAL B 319      82.882  66.201  43.206  1.00  0.00           C  
ATOM   2289  N   PHE B 320      81.692  65.911  46.616  1.00  0.00           N  
ATOM   2290  CA  PHE B 320      81.402  64.631  47.236  1.00  0.00           C  
ATOM   2291  C   PHE B 320      81.672  63.491  46.276  1.00  0.00           C  
ATOM   2292  O   PHE B 320      81.432  63.541  45.076  1.00  0.00           O  
ATOM   2293  CB  PHE B 320      79.992  64.711  47.816  1.00  0.00           C  
ATOM   2294  CG  PHE B 320      79.582  63.531  48.656  1.00  0.00           C  
ATOM   2295  CD1 PHE B 320      79.522  63.721  50.046  1.00  0.00           C  
ATOM   2296  CD2 PHE B 320      79.242  62.311  48.066  1.00  0.00           C  
ATOM   2297  CE1 PHE B 320      78.892  62.711  50.796  1.00  0.00           C  
ATOM   2298  CE2 PHE B 320      78.682  61.311  48.866  1.00  0.00           C  
ATOM   2299  CZ  PHE B 320      78.512  61.481  50.246  1.00  0.00           C  
ATOM   2300  N   ALA B 321      82.202  62.381  46.806  1.00  0.00           N  
ATOM   2301  CA  ALA B 321      82.522  61.141  46.136  1.00  0.00           C  
ATOM   2302  C   ALA B 321      82.382  59.951  47.076  1.00  0.00           C  
ATOM   2303  O   ALA B 321      82.282  60.001  48.296  1.00  0.00           O  
ATOM   2304  CB  ALA B 321      83.982  61.161  45.676  1.00  0.00           C  
ATOM   2305  N   LYS B 322      82.102  58.781  46.486  1.00  0.00           N  
ATOM   2306  CA  LYS B 322      81.882  57.581  47.256  1.00  0.00           C  
ATOM   2307  C   LYS B 322      83.212  57.041  47.766  1.00  0.00           C  
ATOM   2308  O   LYS B 322      84.262  57.231  47.166  1.00  0.00           O  
ATOM   2309  CB  LYS B 322      81.332  56.471  46.356  1.00  0.00           C  
ATOM   2310  CG  LYS B 322      79.902  56.801  45.956  1.00  0.00           C  
ATOM   2311  CD  LYS B 322      79.232  55.521  45.446  1.00  0.00           C  
ATOM   2312  CE  LYS B 322      77.772  55.721  45.076  1.00  0.00           C  
ATOM   2313  NZ  LYS B 322      76.952  54.511  44.836  1.00  0.00           N1+
ATOM   2314  N   SER B 323      83.212  56.341  48.906  1.00  0.00           N  
ATOM   2315  CA  SER B 323      84.322  55.821  49.676  1.00  0.00           C  
ATOM   2316  C   SER B 323      84.422  54.311  49.766  1.00  0.00           C  
ATOM   2317  O   SER B 323      83.422  53.631  49.526  1.00  0.00           O  
ATOM   2318  CB  SER B 323      84.242  56.471  51.056  1.00  0.00           C  
ATOM   2319  OG  SER B 323      83.152  55.941  51.766  1.00  0.00           O  
ATOM   2320  N   THR B 324      85.582  53.711  50.046  1.00  0.00           N  
ATOM   2321  CA  THR B 324      85.782  52.301  50.316  1.00  0.00           C  
ATOM   2322  C   THR B 324      86.452  52.021  51.656  1.00  0.00           C  
ATOM   2323  O   THR B 324      86.382  50.891  52.146  1.00  0.00           O  
ATOM   2324  CB  THR B 324      86.492  51.631  49.146  1.00  0.00           C  
ATOM   2325  CG2 THR B 324      85.792  51.751  47.786  1.00  0.00           C  
ATOM   2326  OG1 THR B 324      87.702  52.301  48.876  1.00  0.00           O  
ATOM   2327  N   GLY B 325      87.002  53.021  52.346  1.00  0.00           N  
ATOM   2328  CA  GLY B 325      87.742  52.791  53.576  1.00  0.00           C  
ATOM   2329  C   GLY B 325      87.332  53.861  54.586  1.00  0.00           C  
ATOM   2330  O   GLY B 325      87.192  53.561  55.766  1.00  0.00           O  
ATOM   2331  N   GLU B 326      87.112  55.101  54.136  1.00  0.00           N  
ATOM   2332  CA  GLU B 326      86.582  56.191  54.936  1.00  0.00           C  
ATOM   2333  C   GLU B 326      85.072  56.041  55.016  1.00  0.00           C  
ATOM   2334  O   GLU B 326      84.422  55.651  54.046  1.00  0.00           O  
ATOM   2335  CB  GLU B 326      87.002  57.531  54.346  1.00  0.00           C  
ATOM   2336  CG  GLU B 326      88.502  57.691  54.146  1.00  0.00           C  
ATOM   2337  CD  GLU B 326      88.972  59.131  53.966  1.00  0.00           C  
ATOM   2338  OE1 GLU B 326      88.832  59.921  54.926  1.00  0.00           O  
ATOM   2339  OE2 GLU B 326      89.422  59.481  52.856  1.00  0.00           O1-
ATOM   2340  N   PRO B 327      84.372  56.191  56.146  1.00  0.00           N  
ATOM   2341  CA  PRO B 327      82.962  55.901  56.246  1.00  0.00           C  
ATOM   2342  C   PRO B 327      82.052  56.951  55.596  1.00  0.00           C  
ATOM   2343  O   PRO B 327      82.122  58.141  55.866  1.00  0.00           O  
ATOM   2344  CB  PRO B 327      82.622  55.851  57.736  1.00  0.00           C  
ATOM   2345  CG  PRO B 327      83.742  56.701  58.326  1.00  0.00           C  
ATOM   2346  CD  PRO B 327      84.952  56.661  57.386  1.00  0.00           C  
ATOM   2347  N   GLN B 328      81.062  56.421  54.886  1.00  0.00           N  
ATOM   2348  CA  GLN B 328      79.872  57.101  54.426  1.00  0.00           C  
ATOM   2349  C   GLN B 328      80.072  58.211  53.406  1.00  0.00           C  
ATOM   2350  O   GLN B 328      79.192  59.041  53.216  1.00  0.00           O  
ATOM   2351  CB  GLN B 328      78.892  57.421  55.556  1.00  0.00           C  
ATOM   2352  CG  GLN B 328      78.252  56.251  56.286  1.00  0.00           C  
ATOM   2353  CD  GLN B 328      77.262  55.401  55.506  1.00  0.00           C  
ATOM   2354  NE2 GLN B 328      77.372  54.071  55.586  1.00  0.00           N  
ATOM   2355  OE1 GLN B 328      76.462  55.921  54.736  1.00  0.00           O  
ATOM   2356  N   GLY B 329      81.162  58.191  52.626  1.00  0.00           N  
ATOM   2357  CA  GLY B 329      81.432  59.221  51.656  1.00  0.00           C  
ATOM   2358  C   GLY B 329      82.702  60.001  51.966  1.00  0.00           C  
ATOM   2359  O   GLY B 329      82.822  60.301  53.156  1.00  0.00           O  
ATOM   2360  N   VAL B 330      83.392  60.511  50.946  1.00  0.00           N  
ATOM   2361  CA  VAL B 330      84.542  61.371  51.136  1.00  0.00           C  
ATOM   2362  C   VAL B 330      84.362  62.691  50.416  1.00  0.00           C  
ATOM   2363  O   VAL B 330      83.722  62.741  49.356  1.00  0.00           O  
ATOM   2364  CB  VAL B 330      85.822  60.671  50.686  1.00  0.00           C  
ATOM   2365  CG1 VAL B 330      86.292  59.631  51.696  1.00  0.00           C  
ATOM   2366  CG2 VAL B 330      85.612  59.981  49.336  1.00  0.00           C  
ATOM   2367  N   ILE B 331      85.102  63.721  50.846  1.00  0.00           N  
ATOM   2368  CA  ILE B 331      84.862  65.011  50.236  1.00  0.00           C  
ATOM   2369  C   ILE B 331      86.182  65.681  49.896  1.00  0.00           C  
ATOM   2370  O   ILE B 331      87.092  65.701  50.716  1.00  0.00           O  
ATOM   2371  CB  ILE B 331      84.052  65.831  51.236  1.00  0.00           C  
ATOM   2372  CG1 ILE B 331      82.642  65.281  51.416  1.00  0.00           C  
ATOM   2373  CG2 ILE B 331      83.802  67.251  50.746  1.00  0.00           C  
ATOM   2374  CD  ILE B 331      81.752  65.981  52.436  1.00  0.00           C  
ATOM   2375  N   ARG B 332      86.312  66.261  48.696  1.00  0.00           N  
ATOM   2376  CA  ARG B 332      87.542  66.871  48.226  1.00  0.00           C  
ATOM   2377  C   ARG B 332      87.322  68.261  47.646  1.00  0.00           C  
ATOM   2378  O   ARG B 332      86.392  68.441  46.856  1.00  0.00           O  
ATOM   2379  CB  ARG B 332      88.212  65.911  47.256  1.00  0.00           C  
ATOM   2380  CG  ARG B 332      88.732  64.541  47.696  1.00  0.00           C  
ATOM   2381  CD  ARG B 332      89.552  64.541  48.986  1.00  0.00           C  
ATOM   2382  NE  ARG B 332      89.912  63.191  49.436  1.00  0.00           N  
ATOM   2383  CZ  ARG B 332      89.542  62.591  50.576  1.00  0.00           C  
ATOM   2384  NH1 ARG B 332      88.752  63.201  51.466  1.00  0.00           N1+
ATOM   2385  NH2 ARG B 332      89.872  61.301  50.726  1.00  0.00           N  
ATOM   2386  N   HIS B 333      88.202  69.181  48.036  1.00  0.00           N  
ATOM   2387  CA  HIS B 333      88.152  70.571  47.636  1.00  0.00           C  
ATOM   2388  C   HIS B 333      89.292  70.971  46.706  1.00  0.00           C  
ATOM   2389  O   HIS B 333      90.412  70.531  46.916  1.00  0.00           O  
ATOM   2390  CB  HIS B 333      88.142  71.531  48.826  1.00  0.00           C  
ATOM   2391  CG  HIS B 333      87.332  71.041  49.996  1.00  0.00           C  
ATOM   2392  CD2 HIS B 333      87.782  70.361  51.096  1.00  0.00           C  
ATOM   2393  ND1 HIS B 333      85.962  71.141  50.166  1.00  0.00           N  
ATOM   2394  CE1 HIS B 333      85.622  70.371  51.216  1.00  0.00           C  
ATOM   2395  NE2 HIS B 333      86.702  69.901  51.856  1.00  0.00           N  
ATOM   2396  N   TYR B 334      89.042  71.911  45.786  1.00  0.00           N  
ATOM   2397  CA  TYR B 334      90.062  72.401  44.876  1.00  0.00           C  
ATOM   2398  C   TYR B 334      89.942  73.911  44.756  1.00  0.00           C  
ATOM   2399  O   TYR B 334      88.892  74.481  45.026  1.00  0.00           O  
ATOM   2400  CB  TYR B 334      89.922  71.771  43.486  1.00  0.00           C  
ATOM   2401  CG  TYR B 334      89.522  70.321  43.526  1.00  0.00           C  
ATOM   2402  CD1 TYR B 334      90.322  69.331  44.106  1.00  0.00           C  
ATOM   2403  CD2 TYR B 334      88.232  69.971  43.126  1.00  0.00           C  
ATOM   2404  CE1 TYR B 334      89.932  67.981  44.146  1.00  0.00           C  
ATOM   2405  CE2 TYR B 334      87.782  68.651  43.226  1.00  0.00           C  
ATOM   2406  CZ  TYR B 334      88.652  67.631  43.686  1.00  0.00           C  
ATOM   2407  OH  TYR B 334      88.152  66.361  43.716  1.00  0.00           O  
ATOM   2408  N   VAL B 335      91.012  74.541  44.256  1.00  0.00           N  
ATOM   2409  CA  VAL B 335      91.132  75.931  43.866  1.00  0.00           C  
ATOM   2410  C   VAL B 335      91.112  76.171  42.356  1.00  0.00           C  
ATOM   2411  O   VAL B 335      91.862  75.471  41.676  1.00  0.00           O  
ATOM   2412  CB  VAL B 335      92.272  76.601  44.636  1.00  0.00           C  
ATOM   2413  CG1 VAL B 335      92.522  78.051  44.256  1.00  0.00           C  
ATOM   2414  CG2 VAL B 335      92.092  76.551  46.156  1.00  0.00           C  
ATOM   2415  N   VAL B 336      90.162  76.991  41.916  1.00  0.00           N  
ATOM   2416  CA  VAL B 336      90.132  77.401  40.526  1.00  0.00           C  
ATOM   2417  C   VAL B 336      90.782  78.781  40.476  1.00  0.00           C  
ATOM   2418  O   VAL B 336      90.482  79.691  41.246  1.00  0.00           O  
ATOM   2419  CB  VAL B 336      88.692  77.421  40.036  1.00  0.00           C  
ATOM   2420  CG1 VAL B 336      88.482  78.141  38.716  1.00  0.00           C  
ATOM   2421  CG2 VAL B 336      88.062  76.041  39.846  1.00  0.00           C  
ATOM   2422  N   CYS B 337      91.612  78.971  39.456  1.00  0.00           N  
ATOM   2423  CA  CYS B 337      92.462  80.131  39.266  1.00  0.00           C  
ATOM   2424  C   CYS B 337      92.142  80.851  37.966  1.00  0.00           C  
ATOM   2425  O   CYS B 337      91.722  80.191  37.016  1.00  0.00           O  
ATOM   2426  CB  CYS B 337      93.892  79.621  39.336  1.00  0.00           C  
ATOM   2427  SG  CYS B 337      94.302  79.301  41.066  1.00  0.00           S  
ATOM   2428  N   SER B 338      92.232  82.191  38.006  1.00  0.00           N  
ATOM   2429  CA  SER B 338      92.172  83.161  36.926  1.00  0.00           C  
ATOM   2430  C   SER B 338      93.362  84.111  37.046  1.00  0.00           C  
ATOM   2431  O   SER B 338      93.782  84.531  38.116  1.00  0.00           O  
ATOM   2432  CB  SER B 338      90.902  83.941  37.236  1.00  0.00           C  
ATOM   2433  OG  SER B 338      90.622  84.831  36.176  1.00  0.00           O  
ATOM   2434  N   THR B 339      93.852  84.461  35.856  1.00  0.00           N  
ATOM   2435  CA  THR B 339      94.962  85.391  35.706  1.00  0.00           C  
ATOM   2436  C   THR B 339      94.502  86.461  34.726  1.00  0.00           C  
ATOM   2437  O   THR B 339      93.642  86.121  33.916  1.00  0.00           O  
ATOM   2438  CB  THR B 339      96.172  84.561  35.276  1.00  0.00           C  
ATOM   2439  CG2 THR B 339      97.452  85.371  35.166  1.00  0.00           C  
ATOM   2440  OG1 THR B 339      96.502  83.631  36.286  1.00  0.00           O  
ATOM   2441  N   PRO B 340      94.992  87.701  34.826  1.00  0.00           N  
ATOM   2442  CA  PRO B 340      94.652  88.751  33.886  1.00  0.00           C  
ATOM   2443  C   PRO B 340      95.062  88.411  32.466  1.00  0.00           C  
ATOM   2444  O   PRO B 340      96.152  87.881  32.276  1.00  0.00           O  
ATOM   2445  CB  PRO B 340      95.282  90.041  34.426  1.00  0.00           C  
ATOM   2446  CG  PRO B 340      96.372  89.541  35.366  1.00  0.00           C  
ATOM   2447  CD  PRO B 340      95.892  88.181  35.856  1.00  0.00           C  
ATOM   2448  N   GLN B 341      94.182  88.611  31.476  1.00  0.00           N  
ATOM   2449  CA  GLN B 341      94.412  88.401  30.056  1.00  0.00           C  
ATOM   2450  C   GLN B 341      94.962  87.041  29.666  1.00  0.00           C  
ATOM   2451  O   GLN B 341      95.712  86.821  28.716  1.00  0.00           O  
ATOM   2452  CB  GLN B 341      95.272  89.561  29.556  1.00  0.00           C  
ATOM   2453  CG  GLN B 341      94.662  90.951  29.706  1.00  0.00           C  
ATOM   2454  CD  GLN B 341      95.622  92.071  29.316  1.00  0.00           C  
ATOM   2455  NE2 GLN B 341      95.272  92.931  28.356  1.00  0.00           N  
ATOM   2456  OE1 GLN B 341      96.702  92.161  29.896  1.00  0.00           O  
ATOM   2457  N   SER B 342      94.512  86.021  30.396  1.00  0.00           N  
ATOM   2458  CA  SER B 342      94.952  84.631  30.436  1.00  0.00           C  
ATOM   2459  C   SER B 342      93.792  83.691  30.746  1.00  0.00           C  
ATOM   2460  O   SER B 342      92.752  84.121  31.226  1.00  0.00           O  
ATOM   2461  CB  SER B 342      96.082  84.461  31.446  1.00  0.00           C  
ATOM   2462  OG  SER B 342      97.252  85.201  31.176  1.00  0.00           O  
ATOM   2463  N   GLN B 343      93.992  82.401  30.486  1.00  0.00           N  
ATOM   2464  CA  GLN B 343      93.022  81.341  30.636  1.00  0.00           C  
ATOM   2465  C   GLN B 343      92.812  80.971  32.106  1.00  0.00           C  
ATOM   2466  O   GLN B 343      93.762  81.061  32.866  1.00  0.00           O  
ATOM   2467  CB  GLN B 343      93.492  80.101  29.886  1.00  0.00           C  
ATOM   2468  CG  GLN B 343      93.652  80.281  28.386  1.00  0.00           C  
ATOM   2469  CD  GLN B 343      92.422  79.871  27.586  1.00  0.00           C  
ATOM   2470  NE2 GLN B 343      91.462  80.801  27.586  1.00  0.00           N  
ATOM   2471  OE1 GLN B 343      92.382  78.801  26.986  1.00  0.00           O  
ATOM   2472  N   TYR B 344      91.602  80.481  32.406  1.00  0.00           N  
ATOM   2473  CA  TYR B 344      91.182  79.941  33.686  1.00  0.00           C  
ATOM   2474  C   TYR B 344      91.702  78.521  33.886  1.00  0.00           C  
ATOM   2475  O   TYR B 344      91.902  77.841  32.886  1.00  0.00           O  
ATOM   2476  CB  TYR B 344      89.672  80.021  33.866  1.00  0.00           C  
ATOM   2477  CG  TYR B 344      89.102  81.421  33.916  1.00  0.00           C  
ATOM   2478  CD1 TYR B 344      88.862  82.161  32.756  1.00  0.00           C  
ATOM   2479  CD2 TYR B 344      88.892  82.001  35.176  1.00  0.00           C  
ATOM   2480  CE1 TYR B 344      88.272  83.431  32.866  1.00  0.00           C  
ATOM   2481  CE2 TYR B 344      88.062  83.131  35.236  1.00  0.00           C  
ATOM   2482  CZ  TYR B 344      87.762  83.891  34.096  1.00  0.00           C  
ATOM   2483  OH  TYR B 344      87.032  85.041  34.026  1.00  0.00           O  
ATOM   2484  N   TYR B 345      92.002  78.101  35.116  1.00  0.00           N  
ATOM   2485  CA  TYR B 345      92.652  76.841  35.406  1.00  0.00           C  
ATOM   2486  C   TYR B 345      91.912  76.091  36.516  1.00  0.00           C  
ATOM   2487  O   TYR B 345      91.232  76.681  37.346  1.00  0.00           O  
ATOM   2488  CB  TYR B 345      94.122  77.111  35.726  1.00  0.00           C  
ATOM   2489  CG  TYR B 345      94.942  75.901  36.096  1.00  0.00           C  
ATOM   2490  CD1 TYR B 345      95.582  75.161  35.086  1.00  0.00           C  
ATOM   2491  CD2 TYR B 345      94.932  75.441  37.416  1.00  0.00           C  
ATOM   2492  CE1 TYR B 345      96.112  73.911  35.436  1.00  0.00           C  
ATOM   2493  CE2 TYR B 345      95.392  74.161  37.716  1.00  0.00           C  
ATOM   2494  CZ  TYR B 345      95.992  73.351  36.726  1.00  0.00           C  
ATOM   2495  OH  TYR B 345      96.532  72.151  37.086  1.00  0.00           O  
ATOM   2496  N   LEU B 346      92.142  74.781  36.556  1.00  0.00           N  
ATOM   2497  CA  LEU B 346      91.772  73.841  37.596  1.00  0.00           C  
ATOM   2498  C   LEU B 346      92.722  72.661  37.696  1.00  0.00           C  
ATOM   2499  O   LEU B 346      93.262  72.301  38.736  1.00  0.00           O  
ATOM   2500  CB  LEU B 346      90.362  73.301  37.386  1.00  0.00           C  
ATOM   2501  CG  LEU B 346      89.812  72.351  38.446  1.00  0.00           C  
ATOM   2502  CD1 LEU B 346      89.842  72.711  39.936  1.00  0.00           C  
ATOM   2503  CD2 LEU B 346      88.342  72.081  38.156  1.00  0.00           C  
ATOM   2504  N   ALA B 347      92.942  72.051  36.526  1.00  0.00           N  
ATOM   2505  CA  ALA B 347      93.622  70.771  36.416  1.00  0.00           C  
ATOM   2506  C   ALA B 347      94.412  70.671  35.126  1.00  0.00           C  
ATOM   2507  O   ALA B 347      94.232  71.351  34.116  1.00  0.00           O  
ATOM   2508  CB  ALA B 347      92.592  69.651  36.536  1.00  0.00           C  
ATOM   2509  N   GLU B 348      95.312  69.681  35.106  1.00  0.00           N  
ATOM   2510  CA  GLU B 348      96.532  69.721  34.326  1.00  0.00           C  
ATOM   2511  C   GLU B 348      96.292  69.461  32.846  1.00  0.00           C  
ATOM   2512  O   GLU B 348      97.162  69.821  32.056  1.00  0.00           O  
ATOM   2513  CB  GLU B 348      97.552  68.721  34.856  1.00  0.00           C  
ATOM   2514  CG  GLU B 348      98.982  68.951  34.386  1.00  0.00           C  
ATOM   2515  CD  GLU B 348      99.942  68.821  35.566  1.00  0.00           C  
ATOM   2516  OE1 GLU B 348     100.002  69.791  36.356  1.00  0.00           O  
ATOM   2517  OE2 GLU B 348     100.442  67.711  35.836  1.00  0.00           O1-
ATOM   2518  N   LYS B 349      95.122  68.941  32.456  1.00  0.00           N  
ATOM   2519  CA  LYS B 349      94.792  68.621  31.086  1.00  0.00           C  
ATOM   2520  C   LYS B 349      94.702  69.801  30.126  1.00  0.00           C  
ATOM   2521  O   LYS B 349      95.142  69.751  28.976  1.00  0.00           O  
ATOM   2522  CB  LYS B 349      93.632  67.641  30.976  1.00  0.00           C  
ATOM   2523  CG  LYS B 349      93.222  67.171  29.576  1.00  0.00           C  
ATOM   2524  CD  LYS B 349      94.302  66.281  28.966  1.00  0.00           C  
ATOM   2525  CE  LYS B 349      94.472  65.001  29.766  1.00  0.00           C  
ATOM   2526  NZ  LYS B 349      95.652  64.251  29.276  1.00  0.00           N1+
ATOM   2527  N   HIS B 350      93.922  70.801  30.556  1.00  0.00           N  
ATOM   2528  CA  HIS B 350      93.352  71.761  29.636  1.00  0.00           C  
ATOM   2529  C   HIS B 350      93.182  73.151  30.236  1.00  0.00           C  
ATOM   2530  O   HIS B 350      93.272  73.281  31.456  1.00  0.00           O  
ATOM   2531  CB  HIS B 350      92.012  71.221  29.156  1.00  0.00           C  
ATOM   2532  CG  HIS B 350      91.492  71.881  27.906  1.00  0.00           C  
ATOM   2533  CD2 HIS B 350      90.182  72.161  27.636  1.00  0.00           C  
ATOM   2534  ND1 HIS B 350      92.272  72.201  26.786  1.00  0.00           N  
ATOM   2535  CE1 HIS B 350      91.402  72.691  25.896  1.00  0.00           C  
ATOM   2536  NE2 HIS B 350      90.162  72.781  26.406  1.00  0.00           N  
ATOM   2537  N   LEU B 351      92.862  74.171  29.436  1.00  0.00           N  
ATOM   2538  CA  LEU B 351      92.662  75.561  29.776  1.00  0.00           C  
ATOM   2539  C   LEU B 351      91.312  76.041  29.256  1.00  0.00           C  
ATOM   2540  O   LEU B 351      90.802  75.471  28.286  1.00  0.00           O  
ATOM   2541  CB  LEU B 351      93.822  76.321  29.146  1.00  0.00           C  
ATOM   2542  CG  LEU B 351      95.232  75.961  29.606  1.00  0.00           C  
ATOM   2543  CD1 LEU B 351      96.282  76.721  28.786  1.00  0.00           C  
ATOM   2544  CD2 LEU B 351      95.362  76.351  31.086  1.00  0.00           C  
ATOM   2545  N   PHE B 352      90.742  77.151  29.726  1.00  0.00           N  
ATOM   2546  CA  PHE B 352      89.382  77.581  29.506  1.00  0.00           C  
ATOM   2547  C   PHE B 352      89.202  79.101  29.516  1.00  0.00           C  
ATOM   2548  O   PHE B 352      89.932  79.841  30.166  1.00  0.00           O  
ATOM   2549  CB  PHE B 352      88.492  77.021  30.616  1.00  0.00           C  
ATOM   2550  CG  PHE B 352      88.662  75.561  30.966  1.00  0.00           C  
ATOM   2551  CD1 PHE B 352      87.842  74.671  30.266  1.00  0.00           C  
ATOM   2552  CD2 PHE B 352      89.692  75.061  31.786  1.00  0.00           C  
ATOM   2553  CE1 PHE B 352      88.112  73.301  30.416  1.00  0.00           C  
ATOM   2554  CE2 PHE B 352      89.852  73.681  31.966  1.00  0.00           C  
ATOM   2555  CZ  PHE B 352      89.062  72.751  31.276  1.00  0.00           C  
ATOM   2556  N   SER B 353      88.142  79.541  28.846  1.00  0.00           N  
ATOM   2557  CA  SER B 353      87.922  80.951  28.556  1.00  0.00           C  
ATOM   2558  C   SER B 353      87.002  81.631  29.556  1.00  0.00           C  
ATOM   2559  O   SER B 353      87.172  82.821  29.826  1.00  0.00           O  
ATOM   2560  CB  SER B 353      87.352  80.991  27.136  1.00  0.00           C  
ATOM   2561  OG  SER B 353      88.362  80.641  26.226  1.00  0.00           O  
ATOM   2562  N   THR B 354      86.082  80.881  30.146  1.00  0.00           N  
ATOM   2563  CA  THR B 354      85.302  81.291  31.306  1.00  0.00           C  
ATOM   2564  C   THR B 354      85.012  80.181  32.306  1.00  0.00           C  
ATOM   2565  O   THR B 354      85.262  79.001  32.086  1.00  0.00           O  
ATOM   2566  CB  THR B 354      83.982  81.821  30.756  1.00  0.00           C  
ATOM   2567  CG2 THR B 354      84.072  83.141  30.006  1.00  0.00           C  
ATOM   2568  OG1 THR B 354      83.352  80.811  29.996  1.00  0.00           O  
ATOM   2569  N   ILE B 355      84.392  80.561  33.426  1.00  0.00           N  
ATOM   2570  CA  ILE B 355      84.032  79.621  34.466  1.00  0.00           C  
ATOM   2571  C   ILE B 355      82.892  78.681  34.096  1.00  0.00           C  
ATOM   2572  O   ILE B 355      83.162  77.491  34.196  1.00  0.00           O  
ATOM   2573  CB  ILE B 355      83.762  80.301  35.806  1.00  0.00           C  
ATOM   2574  CG1 ILE B 355      84.942  81.041  36.436  1.00  0.00           C  
ATOM   2575  CG2 ILE B 355      83.262  79.281  36.826  1.00  0.00           C  
ATOM   2576  CD  ILE B 355      86.142  80.211  36.876  1.00  0.00           C  
ATOM   2577  N   PRO B 356      81.762  79.101  33.516  1.00  0.00           N  
ATOM   2578  CA  PRO B 356      80.872  78.171  32.846  1.00  0.00           C  
ATOM   2579  C   PRO B 356      81.482  77.161  31.886  1.00  0.00           C  
ATOM   2580  O   PRO B 356      80.922  76.081  31.676  1.00  0.00           O  
ATOM   2581  CB  PRO B 356      79.782  78.971  32.136  1.00  0.00           C  
ATOM   2582  CG  PRO B 356      79.702  80.201  33.036  1.00  0.00           C  
ATOM   2583  CD  PRO B 356      81.172  80.411  33.366  1.00  0.00           C  
ATOM   2584  N   GLU B 357      82.552  77.471  31.156  1.00  0.00           N  
ATOM   2585  CA  GLU B 357      83.182  76.611  30.176  1.00  0.00           C  
ATOM   2586  C   GLU B 357      84.172  75.711  30.906  1.00  0.00           C  
ATOM   2587  O   GLU B 357      84.362  74.581  30.456  1.00  0.00           O  
ATOM   2588  CB  GLU B 357      83.952  77.461  29.166  1.00  0.00           C  
ATOM   2589  CG  GLU B 357      84.642  76.671  28.056  1.00  0.00           C  
ATOM   2590  CD  GLU B 357      85.532  77.601  27.236  1.00  0.00           C  
ATOM   2591  OE1 GLU B 357      86.762  77.661  27.446  1.00  0.00           O  
ATOM   2592  OE2 GLU B 357      84.992  78.371  26.406  1.00  0.00           O1-
ATOM   2593  N   LEU B 358      84.772  76.111  32.026  1.00  0.00           N  
ATOM   2594  CA  LEU B 358      85.482  75.211  32.926  1.00  0.00           C  
ATOM   2595  C   LEU B 358      84.562  74.191  33.576  1.00  0.00           C  
ATOM   2596  O   LEU B 358      84.792  72.991  33.626  1.00  0.00           O  
ATOM   2597  CB  LEU B 358      86.212  76.121  33.906  1.00  0.00           C  
ATOM   2598  CG  LEU B 358      87.272  75.401  34.746  1.00  0.00           C  
ATOM   2599  CD1 LEU B 358      88.372  76.361  35.176  1.00  0.00           C  
ATOM   2600  CD2 LEU B 358      86.552  74.831  35.956  1.00  0.00           C  
ATOM   2601  N   ILE B 359      83.472  74.641  34.206  1.00  0.00           N  
ATOM   2602  CA  ILE B 359      82.562  73.791  34.956  1.00  0.00           C  
ATOM   2603  C   ILE B 359      81.932  72.781  34.016  1.00  0.00           C  
ATOM   2604  O   ILE B 359      81.902  71.591  34.326  1.00  0.00           O  
ATOM   2605  CB  ILE B 359      81.602  74.581  35.846  1.00  0.00           C  
ATOM   2606  CG1 ILE B 359      82.322  75.201  37.036  1.00  0.00           C  
ATOM   2607  CG2 ILE B 359      80.432  73.741  36.336  1.00  0.00           C  
ATOM   2608  CD  ILE B 359      83.112  74.231  37.906  1.00  0.00           C  
ATOM   2609  N   ASN B 360      81.382  73.251  32.886  1.00  0.00           N  
ATOM   2610  CA  ASN B 360      80.852  72.321  31.906  1.00  0.00           C  
ATOM   2611  C   ASN B 360      81.852  71.281  31.426  1.00  0.00           C  
ATOM   2612  O   ASN B 360      81.432  70.131  31.306  1.00  0.00           O  
ATOM   2613  CB  ASN B 360      80.232  73.141  30.776  1.00  0.00           C  
ATOM   2614  CG  ASN B 360      79.772  72.191  29.676  1.00  0.00           C  
ATOM   2615  ND2 ASN B 360      78.542  71.671  29.706  1.00  0.00           N  
ATOM   2616  OD1 ASN B 360      80.432  72.121  28.636  1.00  0.00           O  
ATOM   2617  N   TYR B 361      83.152  71.541  31.316  1.00  0.00           N  
ATOM   2618  CA  TYR B 361      84.072  70.491  30.936  1.00  0.00           C  
ATOM   2619  C   TYR B 361      84.262  69.481  32.066  1.00  0.00           C  
ATOM   2620  O   TYR B 361      84.132  68.311  31.706  1.00  0.00           O  
ATOM   2621  CB  TYR B 361      85.382  71.111  30.466  1.00  0.00           C  
ATOM   2622  CG  TYR B 361      86.572  70.181  30.386  1.00  0.00           C  
ATOM   2623  CD1 TYR B 361      87.002  69.661  29.166  1.00  0.00           C  
ATOM   2624  CD2 TYR B 361      87.312  69.881  31.536  1.00  0.00           C  
ATOM   2625  CE1 TYR B 361      88.012  68.691  29.206  1.00  0.00           C  
ATOM   2626  CE2 TYR B 361      88.382  68.971  31.606  1.00  0.00           C  
ATOM   2627  CZ  TYR B 361      88.702  68.361  30.386  1.00  0.00           C  
ATOM   2628  OH  TYR B 361      89.792  67.531  30.366  1.00  0.00           O  
ATOM   2629  N   HIS B 362      84.542  69.901  33.296  1.00  0.00           N  
ATOM   2630  CA  HIS B 362      84.872  69.071  34.436  1.00  0.00           C  
ATOM   2631  C   HIS B 362      83.732  68.181  34.906  1.00  0.00           C  
ATOM   2632  O   HIS B 362      83.972  67.311  35.736  1.00  0.00           O  
ATOM   2633  CB  HIS B 362      85.492  69.911  35.546  1.00  0.00           C  
ATOM   2634  CG  HIS B 362      86.872  70.321  35.106  1.00  0.00           C  
ATOM   2635  CD2 HIS B 362      88.022  69.601  35.266  1.00  0.00           C  
ATOM   2636  ND1 HIS B 362      87.202  71.591  34.656  1.00  0.00           N  
ATOM   2637  CE1 HIS B 362      88.532  71.541  34.476  1.00  0.00           C  
ATOM   2638  NE2 HIS B 362      89.072  70.351  34.726  1.00  0.00           N  
ATOM   2639  N   GLN B 363      82.522  68.461  34.416  1.00  0.00           N  
ATOM   2640  CA  GLN B 363      81.302  67.681  34.506  1.00  0.00           C  
ATOM   2641  C   GLN B 363      81.312  66.521  33.516  1.00  0.00           C  
ATOM   2642  O   GLN B 363      80.772  65.471  33.876  1.00  0.00           O  
ATOM   2643  CB  GLN B 363      80.152  68.651  34.276  1.00  0.00           C  
ATOM   2644  CG  GLN B 363      78.742  68.071  34.186  1.00  0.00           C  
ATOM   2645  CD  GLN B 363      77.652  69.131  34.246  1.00  0.00           C  
ATOM   2646  NE2 GLN B 363      77.432  69.641  35.456  1.00  0.00           N  
ATOM   2647  OE1 GLN B 363      77.132  69.651  33.266  1.00  0.00           O  
ATOM   2648  N   HIS B 364      81.782  66.751  32.286  1.00  0.00           N  
ATOM   2649  CA  HIS B 364      81.792  65.821  31.176  1.00  0.00           C  
ATOM   2650  C   HIS B 364      83.012  64.911  31.036  1.00  0.00           C  
ATOM   2651  O   HIS B 364      82.932  63.831  30.476  1.00  0.00           O  
ATOM   2652  CB  HIS B 364      81.402  66.481  29.866  1.00  0.00           C  
ATOM   2653  CG  HIS B 364      80.002  67.031  29.926  1.00  0.00           C  
ATOM   2654  CD2 HIS B 364      78.822  66.331  30.056  1.00  0.00           C  
ATOM   2655  ND1 HIS B 364      79.732  68.351  30.216  1.00  0.00           N  
ATOM   2656  CE1 HIS B 364      78.402  68.421  30.436  1.00  0.00           C  
ATOM   2657  NE2 HIS B 364      77.802  67.241  30.346  1.00  0.00           N  
ATOM   2658  N   ASN B 365      84.182  65.331  31.526  1.00  0.00           N  
ATOM   2659  CA  ASN B 365      85.462  64.711  31.226  1.00  0.00           C  
ATOM   2660  C   ASN B 365      86.282  64.461  32.486  1.00  0.00           C  
ATOM   2661  O   ASN B 365      86.312  65.201  33.466  1.00  0.00           O  
ATOM   2662  CB  ASN B 365      86.232  65.791  30.466  1.00  0.00           C  
ATOM   2663  CG  ASN B 365      85.572  66.051  29.116  1.00  0.00           C  
ATOM   2664  ND2 ASN B 365      84.662  67.041  29.106  1.00  0.00           N  
ATOM   2665  OD1 ASN B 365      85.812  65.441  28.086  1.00  0.00           O  
ATOM   2666  N   SER B 366      87.172  63.471  32.406  1.00  0.00           N  
ATOM   2667  CA  SER B 366      88.252  63.061  33.276  1.00  0.00           C  
ATOM   2668  C   SER B 366      89.332  64.121  33.466  1.00  0.00           C  
ATOM   2669  O   SER B 366      89.732  64.701  32.456  1.00  0.00           O  
ATOM   2670  CB  SER B 366      88.962  61.841  32.706  1.00  0.00           C  
ATOM   2671  OG  SER B 366      88.052  60.941  32.116  1.00  0.00           O  
ATOM   2672  N   ALA B 367      89.782  64.361  34.696  1.00  0.00           N  
ATOM   2673  CA  ALA B 367      90.782  65.361  35.026  1.00  0.00           C  
ATOM   2674  C   ALA B 367      91.402  65.201  36.406  1.00  0.00           C  
ATOM   2675  O   ALA B 367      91.742  66.151  37.106  1.00  0.00           O  
ATOM   2676  CB  ALA B 367      90.022  66.681  34.926  1.00  0.00           C  
ATOM   2677  N   GLY B 368      91.552  63.961  36.876  1.00  0.00           N  
ATOM   2678  CA  GLY B 368      92.222  63.581  38.106  1.00  0.00           C  
ATOM   2679  C   GLY B 368      91.442  63.871  39.386  1.00  0.00           C  
ATOM   2680  O   GLY B 368      91.922  63.591  40.476  1.00  0.00           O  
ATOM   2681  N   LEU B 369      90.242  64.451  39.276  1.00  0.00           N  
ATOM   2682  CA  LEU B 369      89.402  64.761  40.416  1.00  0.00           C  
ATOM   2683  C   LEU B 369      88.742  63.501  40.946  1.00  0.00           C  
ATOM   2684  O   LEU B 369      88.552  62.571  40.176  1.00  0.00           O  
ATOM   2685  CB  LEU B 369      88.362  65.771  39.916  1.00  0.00           C  
ATOM   2686  CG  LEU B 369      88.872  66.991  39.156  1.00  0.00           C  
ATOM   2687  CD1 LEU B 369      87.712  67.901  38.786  1.00  0.00           C  
ATOM   2688  CD2 LEU B 369      89.852  67.891  39.916  1.00  0.00           C  
ATOM   2689  N   ILE B 370      88.352  63.461  42.226  1.00  0.00           N  
ATOM   2690  CA  ILE B 370      87.962  62.181  42.776  1.00  0.00           C  
ATOM   2691  C   ILE B 370      86.652  61.601  42.246  1.00  0.00           C  
ATOM   2692  O   ILE B 370      86.442  60.391  42.186  1.00  0.00           O  
ATOM   2693  CB  ILE B 370      88.092  62.331  44.286  1.00  0.00           C  
ATOM   2694  CG1 ILE B 370      87.922  61.051  45.096  1.00  0.00           C  
ATOM   2695  CG2 ILE B 370      86.942  63.201  44.786  1.00  0.00           C  
ATOM   2696  CD  ILE B 370      88.102  61.241  46.606  1.00  0.00           C  
ATOM   2697  N   SER B 371      85.772  62.491  41.786  1.00  0.00           N  
ATOM   2698  CA  SER B 371      84.572  62.391  40.976  1.00  0.00           C  
ATOM   2699  C   SER B 371      84.372  63.611  40.086  1.00  0.00           C  
ATOM   2700  O   SER B 371      84.782  64.701  40.486  1.00  0.00           O  
ATOM   2701  CB  SER B 371      83.302  62.171  41.796  1.00  0.00           C  
ATOM   2702  OG  SER B 371      83.102  60.881  42.316  1.00  0.00           O  
ATOM   2703  N   ARG B 372      83.762  63.451  38.916  1.00  0.00           N  
ATOM   2704  CA  ARG B 372      83.402  64.551  38.036  1.00  0.00           C  
ATOM   2705  C   ARG B 372      82.342  65.451  38.646  1.00  0.00           C  
ATOM   2706  O   ARG B 372      81.612  65.111  39.576  1.00  0.00           O  
ATOM   2707  CB  ARG B 372      82.892  63.861  36.776  1.00  0.00           C  
ATOM   2708  CG  ARG B 372      83.992  63.091  36.036  1.00  0.00           C  
ATOM   2709  CD  ARG B 372      83.602  62.821  34.586  1.00  0.00           C  
ATOM   2710  NE  ARG B 372      84.582  62.051  33.816  1.00  0.00           N  
ATOM   2711  CZ  ARG B 372      84.252  61.351  32.726  1.00  0.00           C  
ATOM   2712  NH1 ARG B 372      82.982  61.121  32.356  1.00  0.00           N1+
ATOM   2713  NH2 ARG B 372      85.222  60.661  32.106  1.00  0.00           N  
ATOM   2714  N   LEU B 373      82.222  66.651  38.076  1.00  0.00           N  
ATOM   2715  CA  LEU B 373      81.332  67.681  38.566  1.00  0.00           C  
ATOM   2716  C   LEU B 373      79.912  67.411  38.086  1.00  0.00           C  
ATOM   2717  O   LEU B 373      79.332  68.121  37.266  1.00  0.00           O  
ATOM   2718  CB  LEU B 373      81.822  69.111  38.326  1.00  0.00           C  
ATOM   2719  CG  LEU B 373      83.272  69.291  38.756  1.00  0.00           C  
ATOM   2720  CD1 LEU B 373      83.822  70.711  38.726  1.00  0.00           C  
ATOM   2721  CD2 LEU B 373      83.752  68.751  40.106  1.00  0.00           C  
ATOM   2722  N   LYS B 374      79.312  66.301  38.506  1.00  0.00           N  
ATOM   2723  CA  LYS B 374      78.062  65.811  37.946  1.00  0.00           C  
ATOM   2724  C   LYS B 374      76.832  66.631  38.316  1.00  0.00           C  
ATOM   2725  O   LYS B 374      76.012  66.901  37.446  1.00  0.00           O  
ATOM   2726  CB  LYS B 374      77.832  64.371  38.386  1.00  0.00           C  
ATOM   2727  CG  LYS B 374      78.752  63.381  37.656  1.00  0.00           C  
ATOM   2728  CD  LYS B 374      78.462  61.931  38.026  1.00  0.00           C  
ATOM   2729  CE  LYS B 374      79.412  60.971  37.306  1.00  0.00           C  
ATOM   2730  NZ  LYS B 374      78.932  59.591  37.496  1.00  0.00           N1+
ATOM   2731  N   TYR B 375      76.642  67.051  39.576  1.00  0.00           N  
ATOM   2732  CA  TYR B 375      75.362  67.381  40.166  1.00  0.00           C  
ATOM   2733  C   TYR B 375      75.442  68.571  41.106  1.00  0.00           C  
ATOM   2734  O   TYR B 375      76.162  68.591  42.106  1.00  0.00           O  
ATOM   2735  CB  TYR B 375      74.782  66.241  40.996  1.00  0.00           C  
ATOM   2736  CG  TYR B 375      74.742  64.891  40.326  1.00  0.00           C  
ATOM   2737  CD1 TYR B 375      73.822  64.681  39.286  1.00  0.00           C  
ATOM   2738  CD2 TYR B 375      75.532  63.841  40.806  1.00  0.00           C  
ATOM   2739  CE1 TYR B 375      73.632  63.381  38.806  1.00  0.00           C  
ATOM   2740  CE2 TYR B 375      75.432  62.551  40.266  1.00  0.00           C  
ATOM   2741  CZ  TYR B 375      74.432  62.331  39.296  1.00  0.00           C  
ATOM   2742  OH  TYR B 375      74.362  61.081  38.766  1.00  0.00           O  
ATOM   2743  N   PRO B 376      74.682  69.631  40.826  1.00  0.00           N  
ATOM   2744  CA  PRO B 376      74.922  70.941  41.396  1.00  0.00           C  
ATOM   2745  C   PRO B 376      74.212  71.021  42.746  1.00  0.00           C  
ATOM   2746  O   PRO B 376      73.022  70.731  42.856  1.00  0.00           O  
ATOM   2747  CB  PRO B 376      74.412  71.961  40.396  1.00  0.00           C  
ATOM   2748  CG  PRO B 376      73.322  71.211  39.646  1.00  0.00           C  
ATOM   2749  CD  PRO B 376      73.842  69.771  39.656  1.00  0.00           C  
ATOM   2750  N   VAL B 377      74.912  71.411  43.816  1.00  0.00           N  
ATOM   2751  CA  VAL B 377      74.442  71.561  45.176  1.00  0.00           C  
ATOM   2752  C   VAL B 377      74.272  73.021  45.586  1.00  0.00           C  
ATOM   2753  O   VAL B 377      75.212  73.801  45.666  1.00  0.00           O  
ATOM   2754  CB  VAL B 377      75.272  70.691  46.106  1.00  0.00           C  
ATOM   2755  CG1 VAL B 377      74.762  70.731  47.536  1.00  0.00           C  
ATOM   2756  CG2 VAL B 377      75.162  69.191  45.826  1.00  0.00           C  
ATOM   2757  N   SER B 378      73.012  73.421  45.786  1.00  0.00           N  
ATOM   2758  CA  SER B 378      72.662  74.731  46.296  1.00  0.00           C  
ATOM   2759  C   SER B 378      72.502  74.891  47.806  1.00  0.00           C  
ATOM   2760  O   SER B 378      72.142  73.891  48.416  1.00  0.00           O  
ATOM   2761  CB  SER B 378      71.562  75.371  45.466  1.00  0.00           C  
ATOM   2762  OG  SER B 378      70.292  74.881  45.806  1.00  0.00           O  
ATOM   2763  N   LYS B 379      72.762  76.081  48.366  1.00  0.00           N  
ATOM   2764  CA  LYS B 379      72.682  76.301  49.796  1.00  0.00           C  
ATOM   2765  C   LYS B 379      71.202  76.391  50.156  1.00  0.00           C  
ATOM   2766  O   LYS B 379      70.332  76.591  49.326  1.00  0.00           O  
ATOM   2767  CB  LYS B 379      73.362  77.641  50.096  1.00  0.00           C  
ATOM   2768  CG  LYS B 379      73.552  77.931  51.586  1.00  0.00           C  
ATOM   2769  CD  LYS B 379      74.272  79.201  52.006  1.00  0.00           C  
ATOM   2770  CE  LYS B 379      74.422  79.441  53.506  1.00  0.00           C  
ATOM   2771  NZ  LYS B 379      75.132  80.721  53.706  1.00  0.00           N1+
ATOM   2772  N   GLN B 380      70.932  76.091  51.436  1.00  0.00           N  
ATOM   2773  CA  GLN B 380      69.652  75.841  52.066  1.00  0.00           C  
ATOM   2774  C   GLN B 380      69.092  77.131  52.646  1.00  0.00           C  
ATOM   2775  O   GLN B 380      67.912  77.471  52.526  1.00  0.00           O  
ATOM   2776  CB  GLN B 380      69.792  74.731  53.116  1.00  0.00           C  
ATOM   2777  CG  GLN B 380      69.812  73.411  52.356  1.00  0.00           C  
ATOM   2778  CD  GLN B 380      69.952  72.171  53.226  1.00  0.00           C  
ATOM   2779  NE2 GLN B 380      70.012  70.941  52.706  1.00  0.00           N  
ATOM   2780  OE1 GLN B 380      70.072  72.281  54.446  1.00  0.00           O  
ATOM   2781  N   ASN B 381      69.892  77.911  53.366  1.00  0.00           N  
ATOM   2782  CA  ASN B 381      69.652  79.331  53.536  1.00  0.00           C  
ATOM   2783  C   ASN B 381      69.822  80.131  52.256  1.00  0.00           C  
ATOM   2784  O   ASN B 381      70.952  80.181  51.756  1.00  0.00           O  
ATOM   2785  CB  ASN B 381      70.582  79.771  54.666  1.00  0.00           C  
ATOM   2786  CG  ASN B 381      70.422  79.081  56.016  1.00  0.00           C  
ATOM   2787  ND2 ASN B 381      69.172  78.941  56.466  1.00  0.00           N  
ATOM   2788  OD1 ASN B 381      71.352  78.571  56.626  1.00  0.00           O  
ATOM   2789  N   LYS B 382      68.752  80.551  51.586  1.00  0.00           N  
ATOM   2790  CA  LYS B 382      68.552  81.331  50.386  1.00  0.00           C  
ATOM   2791  C   LYS B 382      67.942  82.711  50.536  1.00  0.00           C  
ATOM   2792  O   LYS B 382      67.262  82.961  51.526  1.00  0.00           O  
ATOM   2793  CB  LYS B 382      67.772  80.491  49.386  1.00  0.00           C  
ATOM   2794  CG  LYS B 382      68.332  79.151  48.906  1.00  0.00           C  
ATOM   2795  CD  LYS B 382      67.902  78.661  47.526  1.00  0.00           C  
ATOM   2796  CE  LYS B 382      68.662  77.391  47.156  1.00  0.00           C  
ATOM   2797  NZ  LYS B 382      68.492  77.071  45.736  1.00  0.00           N1+
ATOM   2798  N   ASN B 383      68.202  83.651  49.626  1.00  0.00           N  
ATOM   2799  CA  ASN B 383      67.722  85.021  49.706  1.00  0.00           C  
ATOM   2800  C   ASN B 383      67.622  85.751  48.376  1.00  0.00           C  
ATOM   2801  O   ASN B 383      68.332  85.451  47.416  1.00  0.00           O  
ATOM   2802  CB  ASN B 383      68.742  85.771  50.566  1.00  0.00           C  
ATOM   2803  CG  ASN B 383      68.132  87.071  51.076  1.00  0.00           C  
ATOM   2804  ND2 ASN B 383      68.822  88.211  50.906  1.00  0.00           N  
ATOM   2805  OD1 ASN B 383      67.052  87.171  51.646  1.00  0.00           O  
ATOM   2806  N   ALA B 384      66.782  86.781  48.286  1.00  0.00           N  
ATOM   2807  CA  ALA B 384      66.602  87.571  47.086  1.00  0.00           C  
ATOM   2808  C   ALA B 384      66.362  89.051  47.366  1.00  0.00           C  
ATOM   2809  O   ALA B 384      65.692  89.421  48.326  1.00  0.00           O  
ATOM   2810  CB  ALA B 384      65.492  86.951  46.246  1.00  0.00           C  
ATOM   2811  N   PRO B 385      66.882  89.971  46.546  1.00  0.00           N  
ATOM   2812  CA  PRO B 385      66.472  91.361  46.626  1.00  0.00           C  
ATOM   2813  C   PRO B 385      65.002  91.631  46.356  1.00  0.00           C  
ATOM   2814  O   PRO B 385      64.322  90.841  45.716  1.00  0.00           O  
ATOM   2815  CB  PRO B 385      67.342  92.081  45.606  1.00  0.00           C  
ATOM   2816  CG  PRO B 385      67.372  91.001  44.526  1.00  0.00           C  
ATOM   2817  CD  PRO B 385      67.502  89.681  45.276  1.00  0.00           C  
ATOM   2818  N   SER B 386      64.572  92.831  46.756  1.00  0.00           N  
ATOM   2819  CA  SER B 386      63.232  93.361  46.556  1.00  0.00           C  
ATOM   2820  C   SER B 386      63.252  94.781  46.016  1.00  0.00           C  
ATOM   2821  O   SER B 386      64.002  95.641  46.456  1.00  0.00           O  
ATOM   2822  CB  SER B 386      62.452  93.291  47.866  1.00  0.00           C  
ATOM   2823  OG  SER B 386      62.272  91.941  48.236  1.00  0.00           O  
ATOM   2824  N   THR B 387      62.312  95.061  45.116  1.00  0.00           N  
ATOM   2825  CA  THR B 387      62.172  96.321  44.406  1.00  0.00           C  
ATOM   2826  C   THR B 387      62.022  97.501  45.356  1.00  0.00           C  
ATOM   2827  O   THR B 387      61.052  97.651  46.106  1.00  0.00           O  
ATOM   2828  CB  THR B 387      60.932  96.311  43.506  1.00  0.00           C  
ATOM   2829  CG2 THR B 387      61.042  95.051  42.646  1.00  0.00           C  
ATOM   2830  OG1 THR B 387      59.732  96.111  44.206  1.00  0.00           O  
ATOM   2831  N   ALA B 388      62.822  98.511  45.026  1.00  0.00           N  
ATOM   2832  CA  ALA B 388      62.782  99.871  45.526  1.00  0.00           C  
ATOM   2833  C   ALA B 388      61.472 100.581  45.246  1.00  0.00           C  
ATOM   2834  O   ALA B 388      61.462 101.351  44.286  1.00  0.00           O  
ATOM   2835  CB  ALA B 388      63.992 100.561  44.896  1.00  0.00           C  
ATOM   2836  N   GLY B 389      60.442 100.331  46.066  1.00  0.00           N  
ATOM   2837  CA  GLY B 389      59.082 100.631  45.666  1.00  0.00           C  
ATOM   2838  C   GLY B 389      58.502  99.671  44.636  1.00  0.00           C  
ATOM   2839  O   GLY B 389      59.132  98.721  44.176  1.00  0.00           O  
ATOM   2840  N   LEU B 390      57.222  99.831  44.316  1.00  0.00           N  
ATOM   2841  CA  LEU B 390      56.522  98.931  43.426  1.00  0.00           C  
ATOM   2842  C   LEU B 390      56.732  99.371  41.986  1.00  0.00           C  
ATOM   2843  O   LEU B 390      55.962 100.161  41.426  1.00  0.00           O  
ATOM   2844  CB  LEU B 390      55.072  98.761  43.866  1.00  0.00           C  
ATOM   2845  CG  LEU B 390      54.892  98.011  45.186  1.00  0.00           C  
ATOM   2846  CD1 LEU B 390      53.402  97.831  45.456  1.00  0.00           C  
ATOM   2847  CD2 LEU B 390      55.542  96.641  45.336  1.00  0.00           C  
ATOM   2848  N   GLY B 391      57.802  98.971  41.286  1.00  0.00           N  
ATOM   2849  CA  GLY B 391      58.192  99.511  40.006  1.00  0.00           C  
ATOM   2850  C   GLY B 391      58.702 100.941  40.086  1.00  0.00           C  
ATOM   2851  O   GLY B 391      58.882 101.461  41.186  1.00  0.00           O  
ATOM   2852  N   TYR B 392      59.072 101.511  38.946  1.00  0.00           N  
ATOM   2853  CA  TYR B 392      59.472 102.901  38.906  1.00  0.00           C  
ATOM   2854  C   TYR B 392      58.272 103.791  39.176  1.00  0.00           C  
ATOM   2855  O   TYR B 392      57.102 103.411  39.126  1.00  0.00           O  
ATOM   2856  CB  TYR B 392      60.202 103.201  37.606  1.00  0.00           C  
ATOM   2857  CG  TYR B 392      59.672 104.171  36.576  1.00  0.00           C  
ATOM   2858  CD1 TYR B 392      60.102 105.501  36.516  1.00  0.00           C  
ATOM   2859  CD2 TYR B 392      58.532 103.791  35.856  1.00  0.00           C  
ATOM   2860  CE1 TYR B 392      59.382 106.451  35.786  1.00  0.00           C  
ATOM   2861  CE2 TYR B 392      57.842 104.651  35.006  1.00  0.00           C  
ATOM   2862  CZ  TYR B 392      58.302 105.991  35.006  1.00  0.00           C  
ATOM   2863  OH  TYR B 392      57.612 106.851  34.206  1.00  0.00           O  
ATOM   2864  N   GLY B 393      58.682 105.001  39.566  1.00  0.00           N  
ATOM   2865  CA  GLY B 393      57.842 106.161  39.786  1.00  0.00           C  
ATOM   2866  C   GLY B 393      57.062 106.171  41.096  1.00  0.00           C  
ATOM   2867  O   GLY B 393      56.922 107.171  41.806  1.00  0.00           O  
ATOM   2868  N   SER B 394      56.682 104.971  41.526  1.00  0.00           N  
ATOM   2869  CA  SER B 394      55.902 104.741  42.726  1.00  0.00           C  
ATOM   2870  C   SER B 394      56.562 105.121  44.046  1.00  0.00           C  
ATOM   2871  O   SER B 394      57.752 104.901  44.276  1.00  0.00           O  
ATOM   2872  CB  SER B 394      55.632 103.241  42.806  1.00  0.00           C  
ATOM   2873  OG  SER B 394      54.852 102.751  41.736  1.00  0.00           O  
ATOM   2874  N   TRP B 395      55.752 105.581  44.996  1.00  0.00           N  
ATOM   2875  CA  TRP B 395      56.082 105.701  46.406  1.00  0.00           C  
ATOM   2876  C   TRP B 395      54.892 105.651  47.356  1.00  0.00           C  
ATOM   2877  O   TRP B 395      54.952 105.061  48.426  1.00  0.00           O  
ATOM   2878  CB  TRP B 395      56.892 106.961  46.666  1.00  0.00           C  
ATOM   2879  CG  TRP B 395      56.112 108.221  46.906  1.00  0.00           C  
ATOM   2880  CD1 TRP B 395      55.442 108.891  45.936  1.00  0.00           C  
ATOM   2881  CD2 TRP B 395      55.962 108.981  48.136  1.00  0.00           C  
ATOM   2882  CE2 TRP B 395      55.062 110.041  47.856  1.00  0.00           C  
ATOM   2883  CE3 TRP B 395      56.512 108.911  49.426  1.00  0.00           C  
ATOM   2884  NE1 TRP B 395      54.772 109.951  46.506  1.00  0.00           N  
ATOM   2885  CZ2 TRP B 395      54.672 110.971  48.826  1.00  0.00           C  
ATOM   2886  CZ3 TRP B 395      56.092 109.831  50.396  1.00  0.00           C  
ATOM   2887  CH2 TRP B 395      55.172 110.861  50.126  1.00  0.00           C  
ATOM   2888  N   GLU B 396      53.812 106.291  46.896  1.00  0.00           N  
ATOM   2889  CA  GLU B 396      52.482 106.391  47.456  1.00  0.00           C  
ATOM   2890  C   GLU B 396      51.522 105.221  47.226  1.00  0.00           C  
ATOM   2891  O   GLU B 396      51.382 104.881  46.046  1.00  0.00           O  
ATOM   2892  CB  GLU B 396      51.812 107.691  47.026  1.00  0.00           C  
ATOM   2893  CG  GLU B 396      51.922 108.761  48.116  1.00  0.00           C  
ATOM   2894  CD  GLU B 396      51.652 110.181  47.646  1.00  0.00           C  
ATOM   2895  OE1 GLU B 396      51.662 110.481  46.426  1.00  0.00           O  
ATOM   2896  OE2 GLU B 396      51.362 111.081  48.466  1.00  0.00           O1-
ATOM   2897  N   ILE B 397      50.782 104.691  48.196  1.00  0.00           N  
ATOM   2898  CA  ILE B 397      49.812 103.621  48.066  1.00  0.00           C  
ATOM   2899  C   ILE B 397      48.422 104.141  48.426  1.00  0.00           C  
ATOM   2900  O   ILE B 397      48.182 104.811  49.426  1.00  0.00           O  
ATOM   2901  CB  ILE B 397      50.262 102.361  48.806  1.00  0.00           C  
ATOM   2902  CG1 ILE B 397      51.362 101.691  47.986  1.00  0.00           C  
ATOM   2903  CG2 ILE B 397      49.212 101.261  48.916  1.00  0.00           C  
ATOM   2904  CD  ILE B 397      52.122 100.521  48.626  1.00  0.00           C  
ATOM   2905  N   ASP B 398      47.492 103.991  47.476  1.00  0.00           N  
ATOM   2906  CA  ASP B 398      46.082 104.291  47.626  1.00  0.00           C  
ATOM   2907  C   ASP B 398      45.482 103.181  48.476  1.00  0.00           C  
ATOM   2908  O   ASP B 398      45.422 102.091  47.906  1.00  0.00           O  
ATOM   2909  CB  ASP B 398      45.522 104.461  46.216  1.00  0.00           C  
ATOM   2910  CG  ASP B 398      44.032 104.771  46.266  1.00  0.00           C  
ATOM   2911  OD1 ASP B 398      43.432 104.681  47.356  1.00  0.00           O  
ATOM   2912  OD2 ASP B 398      43.382 105.061  45.236  1.00  0.00           O1-
ATOM   2913  N   PRO B 399      45.002 103.441  49.686  1.00  0.00           N  
ATOM   2914  CA  PRO B 399      44.422 102.361  50.456  1.00  0.00           C  
ATOM   2915  C   PRO B 399      43.202 101.741  49.786  1.00  0.00           C  
ATOM   2916  O   PRO B 399      42.892 100.601  50.106  1.00  0.00           O  
ATOM   2917  CB  PRO B 399      44.132 102.951  51.826  1.00  0.00           C  
ATOM   2918  CG  PRO B 399      43.992 104.441  51.526  1.00  0.00           C  
ATOM   2919  CD  PRO B 399      45.072 104.661  50.466  1.00  0.00           C  
ATOM   2920  N   LYS B 400      42.562 102.331  48.766  1.00  0.00           N  
ATOM   2921  CA  LYS B 400      41.552 101.691  47.956  1.00  0.00           C  
ATOM   2922  C   LYS B 400      42.092 100.521  47.146  1.00  0.00           C  
ATOM   2923  O   LYS B 400      41.252  99.711  46.736  1.00  0.00           O  
ATOM   2924  CB  LYS B 400      40.752 102.671  47.106  1.00  0.00           C  
ATOM   2925  CG  LYS B 400      39.802 103.411  48.046  1.00  0.00           C  
ATOM   2926  CD  LYS B 400      39.072 104.601  47.446  1.00  0.00           C  
ATOM   2927  CE  LYS B 400      37.862 104.191  46.606  1.00  0.00           C  
ATOM   2928  NZ  LYS B 400      36.752 103.511  47.276  1.00  0.00           N1+
ATOM   2929  N   ASP B 401      43.392 100.421  46.896  1.00  0.00           N  
ATOM   2930  CA  ASP B 401      43.942  99.201  46.336  1.00  0.00           C  
ATOM   2931  C   ASP B 401      44.182  98.061  47.316  1.00  0.00           C  
ATOM   2932  O   ASP B 401      44.382  96.931  46.876  1.00  0.00           O  
ATOM   2933  CB  ASP B 401      45.242  99.591  45.646  1.00  0.00           C  
ATOM   2934  CG  ASP B 401      45.162 100.571  44.486  1.00  0.00           C  
ATOM   2935  OD1 ASP B 401      44.052 100.811  43.976  1.00  0.00           O  
ATOM   2936  OD2 ASP B 401      46.212 101.031  43.986  1.00  0.00           O1-
ATOM   2937  N   LEU B 402      44.242  98.271  48.636  1.00  0.00           N  
ATOM   2938  CA  LEU B 402      44.552  97.281  49.646  1.00  0.00           C  
ATOM   2939  C   LEU B 402      43.372  96.411  50.066  1.00  0.00           C  
ATOM   2940  O   LEU B 402      42.232  96.871  50.096  1.00  0.00           O  
ATOM   2941  CB  LEU B 402      45.152  98.001  50.856  1.00  0.00           C  
ATOM   2942  CG  LEU B 402      46.412  98.821  50.576  1.00  0.00           C  
ATOM   2943  CD1 LEU B 402      46.952  99.311  51.916  1.00  0.00           C  
ATOM   2944  CD2 LEU B 402      47.532  98.031  49.916  1.00  0.00           C  
ATOM   2945  N   THR B 403      43.582  95.101  50.246  1.00  0.00           N  
ATOM   2946  CA  THR B 403      42.742  94.151  50.936  1.00  0.00           C  
ATOM   2947  C   THR B 403      43.542  93.621  52.126  1.00  0.00           C  
ATOM   2948  O   THR B 403      44.622  93.061  51.966  1.00  0.00           O  
ATOM   2949  CB  THR B 403      42.102  93.061  50.076  1.00  0.00           C  
ATOM   2950  CG2 THR B 403      41.022  93.581  49.126  1.00  0.00           C  
ATOM   2951  OG1 THR B 403      43.082  92.461  49.256  1.00  0.00           O  
ATOM   2952  N   PHE B 404      42.942  93.781  53.306  1.00  0.00           N  
ATOM   2953  CA  PHE B 404      43.512  93.381  54.576  1.00  0.00           C  
ATOM   2954  C   PHE B 404      43.442  91.881  54.876  1.00  0.00           C  
ATOM   2955  O   PHE B 404      42.402  91.241  54.726  1.00  0.00           O  
ATOM   2956  CB  PHE B 404      42.762  94.241  55.576  1.00  0.00           C  
ATOM   2957  CG  PHE B 404      42.792  95.731  55.356  1.00  0.00           C  
ATOM   2958  CD1 PHE B 404      44.002  96.401  55.576  1.00  0.00           C  
ATOM   2959  CD2 PHE B 404      41.622  96.461  55.066  1.00  0.00           C  
ATOM   2960  CE1 PHE B 404      44.132  97.761  55.276  1.00  0.00           C  
ATOM   2961  CE2 PHE B 404      41.712  97.831  54.836  1.00  0.00           C  
ATOM   2962  CZ  PHE B 404      42.962  98.451  54.956  1.00  0.00           C  
ATOM   2963  N   LEU B 405      44.502  91.311  55.446  1.00  0.00           N  
ATOM   2964  CA  LEU B 405      44.552  89.951  55.946  1.00  0.00           C  
ATOM   2965  C   LEU B 405      45.112  89.921  57.366  1.00  0.00           C  
ATOM   2966  O   LEU B 405      45.152  90.971  57.996  1.00  0.00           O  
ATOM   2967  CB  LEU B 405      45.352  89.161  54.926  1.00  0.00           C  
ATOM   2968  CG  LEU B 405      44.662  89.031  53.566  1.00  0.00           C  
ATOM   2969  CD1 LEU B 405      45.552  88.321  52.546  1.00  0.00           C  
ATOM   2970  CD2 LEU B 405      43.402  88.201  53.756  1.00  0.00           C  
ATOM   2971  N   LYS B 406      45.692  88.811  57.816  1.00  0.00           N  
ATOM   2972  CA  LYS B 406      46.122  88.471  59.156  1.00  0.00           C  
ATOM   2973  C   LYS B 406      47.032  89.441  59.906  1.00  0.00           C  
ATOM   2974  O   LYS B 406      47.832  90.091  59.246  1.00  0.00           O  
ATOM   2975  CB  LYS B 406      46.772  87.091  59.236  1.00  0.00           C  
ATOM   2976  CG  LYS B 406      48.142  86.881  58.586  1.00  0.00           C  
ATOM   2977  CD  LYS B 406      48.552  85.431  58.326  1.00  0.00           C  
ATOM   2978  CE  LYS B 406      50.032  85.361  57.926  1.00  0.00           C  
ATOM   2979  NZ  LYS B 406      50.642  84.031  58.016  1.00  0.00           N1+
ATOM   2980  N   GLU B 407      46.942  89.501  61.236  1.00  0.00           N  
ATOM   2981  CA  GLU B 407      47.972  90.001  62.116  1.00  0.00           C  
ATOM   2982  C   GLU B 407      49.272  89.201  62.146  1.00  0.00           C  
ATOM   2983  O   GLU B 407      49.152  88.001  61.956  1.00  0.00           O  
ATOM   2984  CB  GLU B 407      47.322  90.141  63.496  1.00  0.00           C  
ATOM   2985  CG  GLU B 407      48.222  90.821  64.526  1.00  0.00           C  
ATOM   2986  CD  GLU B 407      47.552  90.951  65.876  1.00  0.00           C  
ATOM   2987  OE1 GLU B 407      48.252  90.851  66.906  1.00  0.00           O  
ATOM   2988  OE2 GLU B 407      46.332  91.201  65.966  1.00  0.00           O1-
ATOM   2989  N   LEU B 408      50.412  89.881  62.306  1.00  0.00           N  
ATOM   2990  CA  LEU B 408      51.732  89.291  62.306  1.00  0.00           C  
ATOM   2991  C   LEU B 408      52.472  89.661  63.586  1.00  0.00           C  
ATOM   2992  O   LEU B 408      53.372  88.981  64.076  1.00  0.00           O  
ATOM   2993  CB  LEU B 408      52.462  89.831  61.076  1.00  0.00           C  
ATOM   2994  CG  LEU B 408      51.772  89.671  59.726  1.00  0.00           C  
ATOM   2995  CD1 LEU B 408      52.422  90.561  58.676  1.00  0.00           C  
ATOM   2996  CD2 LEU B 408      51.702  88.221  59.266  1.00  0.00           C  
ATOM   2997  N   GLY B 409      52.222  90.881  64.076  1.00  0.00           N  
ATOM   2998  CA  GLY B 409      52.652  91.281  65.396  1.00  0.00           C  
ATOM   2999  C   GLY B 409      52.422  92.751  65.696  1.00  0.00           C  
ATOM   3000  O   GLY B 409      51.612  93.361  64.996  1.00  0.00           O  
ATOM   3001  N   THR B 410      53.072  93.391  66.676  1.00  0.00           N  
ATOM   3002  CA  THR B 410      52.942  94.801  66.996  1.00  0.00           C  
ATOM   3003  C   THR B 410      54.322  95.431  67.156  1.00  0.00           C  
ATOM   3004  O   THR B 410      55.102  94.851  67.896  1.00  0.00           O  
ATOM   3005  CB  THR B 410      52.082  95.071  68.226  1.00  0.00           C  
ATOM   3006  CG2 THR B 410      51.972  96.551  68.606  1.00  0.00           C  
ATOM   3007  OG1 THR B 410      50.742  94.751  67.916  1.00  0.00           O  
ATOM   3008  N   GLY B 411      54.552  96.461  66.336  1.00  0.00           N  
ATOM   3009  CA  GLY B 411      55.752  97.271  66.356  1.00  0.00           C  
ATOM   3010  C   GLY B 411      55.732  98.431  67.336  1.00  0.00           C  
ATOM   3011  O   GLY B 411      54.902  98.431  68.246  1.00  0.00           O  
ATOM   3012  N   GLN B 412      56.642  99.381  67.126  1.00  0.00           N  
ATOM   3013  CA  GLN B 412      56.802 100.491  68.046  1.00  0.00           C  
ATOM   3014  C   GLN B 412      55.642 101.471  67.916  1.00  0.00           C  
ATOM   3015  O   GLN B 412      55.362 102.141  68.906  1.00  0.00           O  
ATOM   3016  CB  GLN B 412      58.092 101.241  67.706  1.00  0.00           C  
ATOM   3017  CG  GLN B 412      58.492 102.371  68.656  1.00  0.00           C  
ATOM   3018  CD  GLN B 412      59.802 103.041  68.266  1.00  0.00           C  
ATOM   3019  NE2 GLN B 412      60.372 103.721  69.256  1.00  0.00           N  
ATOM   3020  OE1 GLN B 412      60.232 103.161  67.126  1.00  0.00           O  
ATOM   3021  N   PHE B 413      54.992 101.581  66.756  1.00  0.00           N  
ATOM   3022  CA  PHE B 413      54.002 102.611  66.546  1.00  0.00           C  
ATOM   3023  C   PHE B 413      52.582 102.091  66.396  1.00  0.00           C  
ATOM   3024  O   PHE B 413      51.642 102.891  66.366  1.00  0.00           O  
ATOM   3025  CB  PHE B 413      54.442 103.431  65.336  1.00  0.00           C  
ATOM   3026  CG  PHE B 413      55.692 104.261  65.546  1.00  0.00           C  
ATOM   3027  CD1 PHE B 413      55.492 105.391  66.346  1.00  0.00           C  
ATOM   3028  CD2 PHE B 413      56.862 103.921  64.856  1.00  0.00           C  
ATOM   3029  CE1 PHE B 413      56.572 106.281  66.426  1.00  0.00           C  
ATOM   3030  CE2 PHE B 413      57.912 104.841  64.996  1.00  0.00           C  
ATOM   3031  CZ  PHE B 413      57.782 106.001  65.776  1.00  0.00           C  
ATOM   3032  N   GLY B 414      52.432 100.761  66.376  1.00  0.00           N  
ATOM   3033  CA  GLY B 414      51.212 100.031  66.126  1.00  0.00           C  
ATOM   3034  C   GLY B 414      51.282  98.621  65.556  1.00  0.00           C  
ATOM   3035  O   GLY B 414      52.342  98.121  65.206  1.00  0.00           O  
ATOM   3036  N   VAL B 415      50.142  97.951  65.366  1.00  0.00           N  
ATOM   3037  CA  VAL B 415      50.042  96.621  64.796  1.00  0.00           C  
ATOM   3038  C   VAL B 415      50.572  96.511  63.376  1.00  0.00           C  
ATOM   3039  O   VAL B 415      50.742  97.551  62.736  1.00  0.00           O  
ATOM   3040  CB  VAL B 415      48.552  96.281  64.706  1.00  0.00           C  
ATOM   3041  CG1 VAL B 415      47.862  97.131  63.656  1.00  0.00           C  
ATOM   3042  CG2 VAL B 415      48.412  94.781  64.476  1.00  0.00           C  
ATOM   3043  N   VAL B 416      50.922  95.301  62.936  1.00  0.00           N  
ATOM   3044  CA  VAL B 416      51.472  94.961  61.646  1.00  0.00           C  
ATOM   3045  C   VAL B 416      50.632  93.751  61.256  1.00  0.00           C  
ATOM   3046  O   VAL B 416      50.602  92.701  61.886  1.00  0.00           O  
ATOM   3047  CB  VAL B 416      52.942  94.551  61.756  1.00  0.00           C  
ATOM   3048  CG1 VAL B 416      53.632  94.261  60.426  1.00  0.00           C  
ATOM   3049  CG2 VAL B 416      53.642  95.671  62.536  1.00  0.00           C  
ATOM   3050  N   LYS B 417      50.082  93.831  60.046  1.00  0.00           N  
ATOM   3051  CA  LYS B 417      49.202  92.831  59.476  1.00  0.00           C  
ATOM   3052  C   LYS B 417      49.722  92.591  58.066  1.00  0.00           C  
ATOM   3053  O   LYS B 417      50.472  93.381  57.496  1.00  0.00           O  
ATOM   3054  CB  LYS B 417      47.752  93.301  59.416  1.00  0.00           C  
ATOM   3055  CG  LYS B 417      47.192  93.701  60.776  1.00  0.00           C  
ATOM   3056  CD  LYS B 417      45.782  94.251  60.616  1.00  0.00           C  
ATOM   3057  CE  LYS B 417      45.052  94.561  61.916  1.00  0.00           C  
ATOM   3058  NZ  LYS B 417      43.632  94.891  61.746  1.00  0.00           N1+
ATOM   3059  N   TYR B 418      49.202  91.531  57.446  1.00  0.00           N  
ATOM   3060  CA  TYR B 418      49.332  91.131  56.056  1.00  0.00           C  
ATOM   3061  C   TYR B 418      48.302  91.791  55.146  1.00  0.00           C  
ATOM   3062  O   TYR B 418      47.282  92.281  55.626  1.00  0.00           O  
ATOM   3063  CB  TYR B 418      49.362  89.611  56.006  1.00  0.00           C  
ATOM   3064  CG  TYR B 418      49.852  88.991  54.726  1.00  0.00           C  
ATOM   3065  CD1 TYR B 418      51.182  89.191  54.326  1.00  0.00           C  
ATOM   3066  CD2 TYR B 418      48.962  88.301  53.896  1.00  0.00           C  
ATOM   3067  CE1 TYR B 418      51.672  88.531  53.196  1.00  0.00           C  
ATOM   3068  CE2 TYR B 418      49.442  87.651  52.736  1.00  0.00           C  
ATOM   3069  CZ  TYR B 418      50.812  87.711  52.436  1.00  0.00           C  
ATOM   3070  OH  TYR B 418      51.342  87.071  51.356  1.00  0.00           O  
ATOM   3071  N   GLY B 419      48.432  91.491  53.856  1.00  0.00           N  
ATOM   3072  CA  GLY B 419      47.442  91.781  52.836  1.00  0.00           C  
ATOM   3073  C   GLY B 419      47.872  91.761  51.386  1.00  0.00           C  
ATOM   3074  O   GLY B 419      49.012  91.341  51.166  1.00  0.00           O  
ATOM   3075  N   LYS B 420      47.002  92.231  50.486  1.00  0.00           N  
ATOM   3076  CA  LYS B 420      47.182  92.281  49.056  1.00  0.00           C  
ATOM   3077  C   LYS B 420      46.952  93.731  48.636  1.00  0.00           C  
ATOM   3078  O   LYS B 420      46.432  94.601  49.326  1.00  0.00           O  
ATOM   3079  CB  LYS B 420      46.232  91.311  48.356  1.00  0.00           C  
ATOM   3080  CG  LYS B 420      46.692  89.881  48.626  1.00  0.00           C  
ATOM   3081  CD  LYS B 420      45.612  88.991  48.016  1.00  0.00           C  
ATOM   3082  CE  LYS B 420      45.862  87.511  48.326  1.00  0.00           C  
ATOM   3083  NZ  LYS B 420      46.882  86.861  47.496  1.00  0.00           N1+
ATOM   3084  N   TRP B 421      47.272  94.001  47.366  1.00  0.00           N  
ATOM   3085  CA  TRP B 421      47.252  95.271  46.656  1.00  0.00           C  
ATOM   3086  C   TRP B 421      46.982  95.001  45.186  1.00  0.00           C  
ATOM   3087  O   TRP B 421      47.622  94.131  44.596  1.00  0.00           O  
ATOM   3088  CB  TRP B 421      48.572  95.981  46.936  1.00  0.00           C  
ATOM   3089  CG  TRP B 421      48.862  97.181  46.096  1.00  0.00           C  
ATOM   3090  CD1 TRP B 421      48.342  98.401  46.316  1.00  0.00           C  
ATOM   3091  CD2 TRP B 421      49.622  97.291  44.856  1.00  0.00           C  
ATOM   3092  CE2 TRP B 421      49.622  98.641  44.426  1.00  0.00           C  
ATOM   3093  CE3 TRP B 421      50.242  96.351  44.016  1.00  0.00           C  
ATOM   3094  NE1 TRP B 421      48.782  99.261  45.326  1.00  0.00           N  
ATOM   3095  CZ2 TRP B 421      50.332  99.101  43.306  1.00  0.00           C  
ATOM   3096  CZ3 TRP B 421      50.942  96.801  42.886  1.00  0.00           C  
ATOM   3097  CH2 TRP B 421      51.012  98.151  42.536  1.00  0.00           C  
ATOM   3098  N   ARG B 422      45.912  95.511  44.576  1.00  0.00           N  
ATOM   3099  CA  ARG B 422      45.452  95.351  43.206  1.00  0.00           C  
ATOM   3100  C   ARG B 422      45.142  93.961  42.676  1.00  0.00           C  
ATOM   3101  O   ARG B 422      44.882  93.781  41.486  1.00  0.00           O  
ATOM   3102  CB  ARG B 422      46.452  96.041  42.276  1.00  0.00           C  
ATOM   3103  CG  ARG B 422      46.682  97.521  42.586  1.00  0.00           C  
ATOM   3104  CD  ARG B 422      47.242  98.401  41.476  1.00  0.00           C  
ATOM   3105  NE  ARG B 422      47.362  99.801  41.856  1.00  0.00           N  
ATOM   3106  CZ  ARG B 422      48.182 100.691  41.296  1.00  0.00           C  
ATOM   3107  NH1 ARG B 422      48.952 100.531  40.206  1.00  0.00           N1+
ATOM   3108  NH2 ARG B 422      48.122 101.911  41.856  1.00  0.00           N  
ATOM   3109  N   GLY B 423      45.192  92.961  43.566  1.00  0.00           N  
ATOM   3110  CA  GLY B 423      45.282  91.561  43.216  1.00  0.00           C  
ATOM   3111  C   GLY B 423      46.522  91.261  42.386  1.00  0.00           C  
ATOM   3112  O   GLY B 423      46.362  90.431  41.496  1.00  0.00           O  
ATOM   3113  N   GLN B 424      47.602  92.041  42.466  1.00  0.00           N  
ATOM   3114  CA  GLN B 424      48.852  91.961  41.736  1.00  0.00           C  
ATOM   3115  C   GLN B 424      50.002  91.581  42.656  1.00  0.00           C  
ATOM   3116  O   GLN B 424      51.022  91.091  42.166  1.00  0.00           O  
ATOM   3117  CB  GLN B 424      49.132  93.291  41.046  1.00  0.00           C  
ATOM   3118  CG  GLN B 424      48.102  93.531  39.946  1.00  0.00           C  
ATOM   3119  CD  GLN B 424      48.462  94.801  39.186  1.00  0.00           C  
ATOM   3120  NE2 GLN B 424      47.512  95.271  38.376  1.00  0.00           N  
ATOM   3121  OE1 GLN B 424      49.592  95.291  39.126  1.00  0.00           O  
ATOM   3122  N   TYR B 425      49.932  91.781  43.976  1.00  0.00           N  
ATOM   3123  CA  TYR B 425      51.012  91.661  44.936  1.00  0.00           C  
ATOM   3124  C   TYR B 425      50.432  91.441  46.326  1.00  0.00           C  
ATOM   3125  O   TYR B 425      49.412  91.981  46.746  1.00  0.00           O  
ATOM   3126  CB  TYR B 425      51.922  92.881  44.936  1.00  0.00           C  
ATOM   3127  CG  TYR B 425      53.392  92.541  44.886  1.00  0.00           C  
ATOM   3128  CD1 TYR B 425      53.912  91.861  43.786  1.00  0.00           C  
ATOM   3129  CD2 TYR B 425      54.192  92.731  46.026  1.00  0.00           C  
ATOM   3130  CE1 TYR B 425      55.262  91.491  43.776  1.00  0.00           C  
ATOM   3131  CE2 TYR B 425      55.512  92.261  46.046  1.00  0.00           C  
ATOM   3132  CZ  TYR B 425      56.112  91.781  44.866  1.00  0.00           C  
ATOM   3133  OH  TYR B 425      57.432  91.441  44.776  1.00  0.00           O  
ATOM   3134  N   ASP B 426      51.172  90.651  47.126  1.00  0.00           N  
ATOM   3135  CA  ASP B 426      50.962  90.461  48.546  1.00  0.00           C  
ATOM   3136  C   ASP B 426      52.072  91.151  49.316  1.00  0.00           C  
ATOM   3137  O   ASP B 426      53.232  91.141  48.896  1.00  0.00           O  
ATOM   3138  CB  ASP B 426      50.812  88.991  48.936  1.00  0.00           C  
ATOM   3139  CG  ASP B 426      49.872  88.091  48.146  1.00  0.00           C  
ATOM   3140  OD1 ASP B 426      49.332  87.121  48.716  1.00  0.00           O  
ATOM   3141  OD2 ASP B 426      49.522  88.451  47.006  1.00  0.00           O1-
ATOM   3142  N   VAL B 427      51.712  91.761  50.446  1.00  0.00           N  
ATOM   3143  CA  VAL B 427      52.522  92.721  51.166  1.00  0.00           C  
ATOM   3144  C   VAL B 427      52.372  92.641  52.686  1.00  0.00           C  
ATOM   3145  O   VAL B 427      51.352  92.281  53.256  1.00  0.00           O  
ATOM   3146  CB  VAL B 427      52.232  94.121  50.646  1.00  0.00           C  
ATOM   3147  CG1 VAL B 427      52.802  94.491  49.276  1.00  0.00           C  
ATOM   3148  CG2 VAL B 427      50.762  94.511  50.606  1.00  0.00           C  
ATOM   3149  N   ALA B 428      53.432  93.061  53.386  1.00  0.00           N  
ATOM   3150  CA  ALA B 428      53.452  93.301  54.816  1.00  0.00           C  
ATOM   3151  C   ALA B 428      53.192  94.741  55.206  1.00  0.00           C  
ATOM   3152  O   ALA B 428      53.922  95.641  54.786  1.00  0.00           O  
ATOM   3153  CB  ALA B 428      54.702  92.691  55.446  1.00  0.00           C  
ATOM   3154  N   ILE B 429      52.132  95.001  55.966  1.00  0.00           N  
ATOM   3155  CA  ILE B 429      51.472  96.251  56.286  1.00  0.00           C  
ATOM   3156  C   ILE B 429      51.572  96.591  57.766  1.00  0.00           C  
ATOM   3157  O   ILE B 429      50.872  96.211  58.706  1.00  0.00           O  
ATOM   3158  CB  ILE B 429      50.022  96.141  55.816  1.00  0.00           C  
ATOM   3159  CG1 ILE B 429      49.892  95.681  54.366  1.00  0.00           C  
ATOM   3160  CG2 ILE B 429      49.292  97.451  56.096  1.00  0.00           C  
ATOM   3161  CD  ILE B 429      48.452  95.651  53.856  1.00  0.00           C  
ATOM   3162  N   LYS B 430      52.552  97.471  58.036  1.00  0.00           N  
ATOM   3163  CA  LYS B 430      52.672  98.161  59.296  1.00  0.00           C  
ATOM   3164  C   LYS B 430      51.662  99.291  59.406  1.00  0.00           C  
ATOM   3165  O   LYS B 430      51.472 100.111  58.506  1.00  0.00           O  
ATOM   3166  CB  LYS B 430      54.112  98.651  59.416  1.00  0.00           C  
ATOM   3167  CG  LYS B 430      55.132  97.511  59.356  1.00  0.00           C  
ATOM   3168  CD  LYS B 430      56.472  98.221  59.196  1.00  0.00           C  
ATOM   3169  CE  LYS B 430      57.572  97.181  59.106  1.00  0.00           C  
ATOM   3170  NZ  LYS B 430      58.192  96.881  60.406  1.00  0.00           N1+
ATOM   3171  N   MET B 431      51.072  99.461  60.596  1.00  0.00           N  
ATOM   3172  CA  MET B 431      50.092 100.471  60.916  1.00  0.00           C  
ATOM   3173  C   MET B 431      50.482 101.311  62.126  1.00  0.00           C  
ATOM   3174  O   MET B 431      51.102 100.851  63.086  1.00  0.00           O  
ATOM   3175  CB  MET B 431      48.682  99.921  61.096  1.00  0.00           C  
ATOM   3176  CG  MET B 431      48.222  98.861  60.096  1.00  0.00           C  
ATOM   3177  SD  MET B 431      46.442  98.611  60.276  1.00  0.00           S  
ATOM   3178  CE  MET B 431      46.192  97.861  58.646  1.00  0.00           C  
ATOM   3179  N   ILE B 432      50.172 102.601  62.016  1.00  0.00           N  
ATOM   3180  CA  ILE B 432      50.492 103.661  62.956  1.00  0.00           C  
ATOM   3181  C   ILE B 432      49.212 104.041  63.696  1.00  0.00           C  
ATOM   3182  O   ILE B 432      48.142 104.241  63.126  1.00  0.00           O  
ATOM   3183  CB  ILE B 432      51.052 104.861  62.196  1.00  0.00           C  
ATOM   3184  CG1 ILE B 432      52.162 104.611  61.176  1.00  0.00           C  
ATOM   3185  CG2 ILE B 432      51.452 106.071  63.036  1.00  0.00           C  
ATOM   3186  CD  ILE B 432      53.382 103.941  61.796  1.00  0.00           C  
ATOM   3187  N   ARG B 433      49.382 104.181  65.016  1.00  0.00           N  
ATOM   3188  CA  ARG B 433      48.322 104.481  65.946  1.00  0.00           C  
ATOM   3189  C   ARG B 433      48.152 105.991  66.086  1.00  0.00           C  
ATOM   3190  O   ARG B 433      49.152 106.691  65.946  1.00  0.00           O  
ATOM   3191  CB  ARG B 433      48.632 103.911  67.326  1.00  0.00           C  
ATOM   3192  CG  ARG B 433      48.432 102.411  67.506  1.00  0.00           C  
ATOM   3193  CD  ARG B 433      48.682 101.961  68.946  1.00  0.00           C  
ATOM   3194  NE  ARG B 433      50.092 101.921  69.316  1.00  0.00           N  
ATOM   3195  CZ  ARG B 433      50.832 102.841  69.946  1.00  0.00           C  
ATOM   3196  NH1 ARG B 433      50.372 104.041  70.316  1.00  0.00           N1+
ATOM   3197  NH2 ARG B 433      52.142 102.641  70.146  1.00  0.00           N  
ATOM   3198  N   GLU B 434      46.942 106.461  66.376  1.00  0.00           N  
ATOM   3199  CA  GLU B 434      46.582 107.861  66.416  1.00  0.00           C  
ATOM   3200  C   GLU B 434      47.462 108.611  67.406  1.00  0.00           C  
ATOM   3201  O   GLU B 434      47.202 108.531  68.606  1.00  0.00           O  
ATOM   3202  CB  GLU B 434      45.072 108.031  66.606  1.00  0.00           C  
ATOM   3203  CG  GLU B 434      44.582 109.411  66.166  1.00  0.00           C  
ATOM   3204  CD  GLU B 434      43.072 109.521  66.306  1.00  0.00           C  
ATOM   3205  OE1 GLU B 434      42.392 109.501  65.256  1.00  0.00           O  
ATOM   3206  OE2 GLU B 434      42.532 109.641  67.426  1.00  0.00           O1-
ATOM   3207  N   GLY B 435      48.462 109.421  67.026  1.00  0.00           N  
ATOM   3208  CA  GLY B 435      49.232 110.361  67.816  1.00  0.00           C  
ATOM   3209  C   GLY B 435      50.562 109.811  68.306  1.00  0.00           C  
ATOM   3210  O   GLY B 435      51.212 110.411  69.156  1.00  0.00           O  
ATOM   3211  N   SER B 436      51.002 108.681  67.756  1.00  0.00           N  
ATOM   3212  CA  SER B 436      52.232 108.051  68.196  1.00  0.00           C  
ATOM   3213  C   SER B 436      53.472 108.551  67.476  1.00  0.00           C  
ATOM   3214  O   SER B 436      54.582 108.591  68.016  1.00  0.00           O  
ATOM   3215  CB  SER B 436      52.172 106.541  67.986  1.00  0.00           C  
ATOM   3216  OG  SER B 436      52.072 106.191  66.626  1.00  0.00           O  
ATOM   3217  N   MET B 437      53.342 109.011  66.236  1.00  0.00           N  
ATOM   3218  CA  MET B 437      54.412 109.331  65.316  1.00  0.00           C  
ATOM   3219  C   MET B 437      54.342 110.711  64.676  1.00  0.00           C  
ATOM   3220  O   MET B 437      53.222 111.081  64.316  1.00  0.00           O  
ATOM   3221  CB  MET B 437      54.382 108.311  64.186  1.00  0.00           C  
ATOM   3222  CG  MET B 437      55.542 108.271  63.196  1.00  0.00           C  
ATOM   3223  SD  MET B 437      55.332 106.971  61.946  1.00  0.00           S  
ATOM   3224  CE  MET B 437      57.002 106.881  61.266  1.00  0.00           C  
ATOM   3225  N   SER B 438      55.442 111.401  64.356  1.00  0.00           N  
ATOM   3226  CA  SER B 438      55.532 112.511  63.436  1.00  0.00           C  
ATOM   3227  C   SER B 438      55.432 112.061  61.976  1.00  0.00           C  
ATOM   3228  O   SER B 438      56.362 112.121  61.176  1.00  0.00           O  
ATOM   3229  CB  SER B 438      56.672 113.461  63.776  1.00  0.00           C  
ATOM   3230  OG  SER B 438      56.532 114.031  65.066  1.00  0.00           O  
ATOM   3231  N   GLU B 439      54.202 111.671  61.636  1.00  0.00           N  
ATOM   3232  CA  GLU B 439      53.842 111.301  60.286  1.00  0.00           C  
ATOM   3233  C   GLU B 439      54.172 112.361  59.246  1.00  0.00           C  
ATOM   3234  O   GLU B 439      54.632 112.061  58.146  1.00  0.00           O  
ATOM   3235  CB  GLU B 439      52.362 110.941  60.186  1.00  0.00           C  
ATOM   3236  CG  GLU B 439      52.002 109.681  60.966  1.00  0.00           C  
ATOM   3237  CD  GLU B 439      50.522 109.731  61.316  1.00  0.00           C  
ATOM   3238  OE1 GLU B 439      50.182 110.301  62.376  1.00  0.00           O  
ATOM   3239  OE2 GLU B 439      49.642 109.121  60.656  1.00  0.00           O1-
ATOM   3240  N   ASP B 440      54.042 113.641  59.566  1.00  0.00           N  
ATOM   3241  CA  ASP B 440      54.172 114.741  58.626  1.00  0.00           C  
ATOM   3242  C   ASP B 440      55.622 115.051  58.286  1.00  0.00           C  
ATOM   3243  O   ASP B 440      55.992 115.551  57.216  1.00  0.00           O  
ATOM   3244  CB  ASP B 440      53.472 115.981  59.156  1.00  0.00           C  
ATOM   3245  CG  ASP B 440      52.012 115.651  59.426  1.00  0.00           C  
ATOM   3246  OD1 ASP B 440      51.252 115.301  58.506  1.00  0.00           O  
ATOM   3247  OD2 ASP B 440      51.522 115.841  60.566  1.00  0.00           O1-
ATOM   3248  N   GLU B 441      56.492 114.671  59.216  1.00  0.00           N  
ATOM   3249  CA  GLU B 441      57.932 114.651  59.076  1.00  0.00           C  
ATOM   3250  C   GLU B 441      58.362 113.471  58.216  1.00  0.00           C  
ATOM   3251  O   GLU B 441      59.102 113.681  57.256  1.00  0.00           O  
ATOM   3252  CB  GLU B 441      58.622 114.571  60.426  1.00  0.00           C  
ATOM   3253  CG  GLU B 441      58.462 115.861  61.226  1.00  0.00           C  
ATOM   3254  CD  GLU B 441      59.372 115.861  62.446  1.00  0.00           C  
ATOM   3255  OE1 GLU B 441      58.952 115.501  63.566  1.00  0.00           O  
ATOM   3256  OE2 GLU B 441      60.582 116.111  62.276  1.00  0.00           O1-
ATOM   3257  N   PHE B 442      57.852 112.271  58.486  1.00  0.00           N  
ATOM   3258  CA  PHE B 442      58.232 111.051  57.786  1.00  0.00           C  
ATOM   3259  C   PHE B 442      57.872 111.021  56.306  1.00  0.00           C  
ATOM   3260  O   PHE B 442      58.702 110.681  55.476  1.00  0.00           O  
ATOM   3261  CB  PHE B 442      57.682 109.801  58.466  1.00  0.00           C  
ATOM   3262  CG  PHE B 442      58.022 108.541  57.706  1.00  0.00           C  
ATOM   3263  CD1 PHE B 442      59.362 108.261  57.406  1.00  0.00           C  
ATOM   3264  CD2 PHE B 442      57.022 107.661  57.276  1.00  0.00           C  
ATOM   3265  CE1 PHE B 442      59.652 107.071  56.736  1.00  0.00           C  
ATOM   3266  CE2 PHE B 442      57.342 106.421  56.716  1.00  0.00           C  
ATOM   3267  CZ  PHE B 442      58.682 106.101  56.456  1.00  0.00           C  
ATOM   3268  N   ILE B 443      56.692 111.531  55.946  1.00  0.00           N  
ATOM   3269  CA  ILE B 443      56.372 111.651  54.536  1.00  0.00           C  
ATOM   3270  C   ILE B 443      57.142 112.771  53.846  1.00  0.00           C  
ATOM   3271  O   ILE B 443      56.992 112.931  52.636  1.00  0.00           O  
ATOM   3272  CB  ILE B 443      54.872 111.921  54.406  1.00  0.00           C  
ATOM   3273  CG1 ILE B 443      54.462 113.331  54.816  1.00  0.00           C  
ATOM   3274  CG2 ILE B 443      53.972 110.921  55.126  1.00  0.00           C  
ATOM   3275  CD  ILE B 443      52.972 113.581  54.596  1.00  0.00           C  
ATOM   3276  N   GLU B 444      58.082 113.471  54.476  1.00  0.00           N  
ATOM   3277  CA  GLU B 444      59.122 114.141  53.716  1.00  0.00           C  
ATOM   3278  C   GLU B 444      60.362 113.341  53.356  1.00  0.00           C  
ATOM   3279  O   GLU B 444      61.212 113.651  52.526  1.00  0.00           O  
ATOM   3280  CB  GLU B 444      59.572 115.381  54.476  1.00  0.00           C  
ATOM   3281  CG  GLU B 444      58.412 116.371  54.586  1.00  0.00           C  
ATOM   3282  CD  GLU B 444      58.872 117.781  54.946  1.00  0.00           C  
ATOM   3283  OE1 GLU B 444      60.092 118.041  54.976  1.00  0.00           O  
ATOM   3284  OE2 GLU B 444      58.022 118.661  55.186  1.00  0.00           O1-
ATOM   3285  N   GLU B 445      60.512 112.161  53.966  1.00  0.00           N  
ATOM   3286  CA  GLU B 445      61.792 111.491  54.116  1.00  0.00           C  
ATOM   3287  C   GLU B 445      61.742 109.981  53.866  1.00  0.00           C  
ATOM   3288  O   GLU B 445      62.732 109.271  53.956  1.00  0.00           O  
ATOM   3289  CB  GLU B 445      62.342 111.801  55.496  1.00  0.00           C  
ATOM   3290  CG  GLU B 445      63.162 113.091  55.456  1.00  0.00           C  
ATOM   3291  CD  GLU B 445      63.922 113.301  56.756  1.00  0.00           C  
ATOM   3292  OE1 GLU B 445      64.982 112.651  56.866  1.00  0.00           O  
ATOM   3293  OE2 GLU B 445      63.532 114.191  57.556  1.00  0.00           O1-
ATOM   3294  N   ALA B 446      60.542 109.441  53.656  1.00  0.00           N  
ATOM   3295  CA  ALA B 446      60.322 108.041  53.306  1.00  0.00           C  
ATOM   3296  C   ALA B 446      61.022 107.551  52.046  1.00  0.00           C  
ATOM   3297  O   ALA B 446      61.582 106.451  52.056  1.00  0.00           O  
ATOM   3298  CB  ALA B 446      58.812 107.861  53.266  1.00  0.00           C  
ATOM   3299  N   LYS B 447      61.182 108.351  50.996  1.00  0.00           N  
ATOM   3300  CA  LYS B 447      61.772 108.131  49.696  1.00  0.00           C  
ATOM   3301  C   LYS B 447      63.222 107.691  49.836  1.00  0.00           C  
ATOM   3302  O   LYS B 447      63.612 106.731  49.176  1.00  0.00           O  
ATOM   3303  CB  LYS B 447      61.662 109.451  48.936  1.00  0.00           C  
ATOM   3304  CG  LYS B 447      62.212 109.331  47.526  1.00  0.00           C  
ATOM   3305  CD  LYS B 447      62.682 110.661  46.936  1.00  0.00           C  
ATOM   3306  CE  LYS B 447      61.522 111.651  46.866  1.00  0.00           C  
ATOM   3307  NZ  LYS B 447      62.072 112.871  46.256  1.00  0.00           N1+
ATOM   3308  N   VAL B 448      63.962 108.391  50.696  1.00  0.00           N  
ATOM   3309  CA  VAL B 448      65.372 108.121  50.926  1.00  0.00           C  
ATOM   3310  C   VAL B 448      65.492 106.701  51.456  1.00  0.00           C  
ATOM   3311  O   VAL B 448      66.312 105.971  50.896  1.00  0.00           O  
ATOM   3312  CB  VAL B 448      65.972 109.151  51.876  1.00  0.00           C  
ATOM   3313  CG1 VAL B 448      67.372 108.771  52.356  1.00  0.00           C  
ATOM   3314  CG2 VAL B 448      66.042 110.531  51.236  1.00  0.00           C  
ATOM   3315  N   MET B 449      64.672 106.251  52.406  1.00  0.00           N  
ATOM   3316  CA  MET B 449      64.692 104.931  53.006  1.00  0.00           C  
ATOM   3317  C   MET B 449      64.332 103.871  51.976  1.00  0.00           C  
ATOM   3318  O   MET B 449      64.882 102.801  52.166  1.00  0.00           O  
ATOM   3319  CB  MET B 449      63.712 104.941  54.176  1.00  0.00           C  
ATOM   3320  CG  MET B 449      63.452 103.631  54.926  1.00  0.00           C  
ATOM   3321  SD  MET B 449      62.292 103.901  56.286  1.00  0.00           S  
ATOM   3322  CE  MET B 449      62.492 102.351  57.206  1.00  0.00           C  
ATOM   3323  N   MET B 450      63.462 104.131  50.986  1.00  0.00           N  
ATOM   3324  CA  MET B 450      63.022 103.221  49.946  1.00  0.00           C  
ATOM   3325  C   MET B 450      64.202 102.941  49.016  1.00  0.00           C  
ATOM   3326  O   MET B 450      64.142 102.051  48.186  1.00  0.00           O  
ATOM   3327  CB  MET B 450      61.912 103.791  49.066  1.00  0.00           C  
ATOM   3328  CG  MET B 450      60.612 104.061  49.816  1.00  0.00           C  
ATOM   3329  SD  MET B 450      59.372 104.811  48.736  1.00  0.00           S  
ATOM   3330  CE  MET B 450      58.412 103.301  48.446  1.00  0.00           C  
ATOM   3331  N   ASN B 451      65.232 103.791  49.046  1.00  0.00           N  
ATOM   3332  CA  ASN B 451      66.422 103.601  48.246  1.00  0.00           C  
ATOM   3333  C   ASN B 451      67.632 103.131  49.046  1.00  0.00           C  
ATOM   3334  O   ASN B 451      68.782 103.151  48.596  1.00  0.00           O  
ATOM   3335  CB  ASN B 451      66.632 104.861  47.406  1.00  0.00           C  
ATOM   3336  CG  ASN B 451      65.582 105.101  46.336  1.00  0.00           C  
ATOM   3337  ND2 ASN B 451      64.462 105.791  46.596  1.00  0.00           N  
ATOM   3338  OD1 ASN B 451      65.752 104.631  45.216  1.00  0.00           O  
ATOM   3339  N   LEU B 452      67.442 102.591  50.246  1.00  0.00           N  
ATOM   3340  CA  LEU B 452      68.452 101.931  51.056  1.00  0.00           C  
ATOM   3341  C   LEU B 452      68.442 100.451  50.716  1.00  0.00           C  
ATOM   3342  O   LEU B 452      68.162  99.571  51.526  1.00  0.00           O  
ATOM   3343  CB  LEU B 452      68.302 102.291  52.526  1.00  0.00           C  
ATOM   3344  CG  LEU B 452      68.352 103.771  52.906  1.00  0.00           C  
ATOM   3345  CD1 LEU B 452      68.182 104.181  54.366  1.00  0.00           C  
ATOM   3346  CD2 LEU B 452      69.702 104.331  52.436  1.00  0.00           C  
ATOM   3347  N   SER B 453      68.672 100.131  49.436  1.00  0.00           N  
ATOM   3348  CA  SER B 453      68.272  98.871  48.846  1.00  0.00           C  
ATOM   3349  C   SER B 453      69.402  97.851  48.816  1.00  0.00           C  
ATOM   3350  O   SER B 453      70.242  97.871  47.926  1.00  0.00           O  
ATOM   3351  CB  SER B 453      67.672  99.161  47.476  1.00  0.00           C  
ATOM   3352  OG  SER B 453      66.452  99.861  47.486  1.00  0.00           O  
ATOM   3353  N   HIS B 454      69.362  96.921  49.776  1.00  0.00           N  
ATOM   3354  CA  HIS B 454      70.252  95.781  49.836  1.00  0.00           C  
ATOM   3355  C   HIS B 454      69.422  94.581  50.276  1.00  0.00           C  
ATOM   3356  O   HIS B 454      68.442  94.671  51.026  1.00  0.00           O  
ATOM   3357  CB  HIS B 454      71.442  96.121  50.726  1.00  0.00           C  
ATOM   3358  CG  HIS B 454      72.302  94.921  51.046  1.00  0.00           C  
ATOM   3359  CD2 HIS B 454      73.522  94.651  50.476  1.00  0.00           C  
ATOM   3360  ND1 HIS B 454      72.162  94.041  52.116  1.00  0.00           N  
ATOM   3361  CE1 HIS B 454      73.152  93.151  52.046  1.00  0.00           C  
ATOM   3362  NE2 HIS B 454      74.002  93.501  51.056  1.00  0.00           N  
ATOM   3363  N   GLU B 455      69.812  93.411  49.796  1.00  0.00           N  
ATOM   3364  CA  GLU B 455      69.032  92.191  49.886  1.00  0.00           C  
ATOM   3365  C   GLU B 455      68.942  91.661  51.316  1.00  0.00           C  
ATOM   3366  O   GLU B 455      68.022  90.881  51.586  1.00  0.00           O  
ATOM   3367  CB  GLU B 455      69.452  91.021  49.006  1.00  0.00           C  
ATOM   3368  CG  GLU B 455      70.902  90.591  49.186  1.00  0.00           C  
ATOM   3369  CD  GLU B 455      71.262  89.281  48.516  1.00  0.00           C  
ATOM   3370  OE1 GLU B 455      71.142  88.211  49.156  1.00  0.00           O  
ATOM   3371  OE2 GLU B 455      71.822  89.421  47.406  1.00  0.00           O1-
ATOM   3372  N   LYS B 456      69.722  92.131  52.286  1.00  0.00           N  
ATOM   3373  CA  LYS B 456      69.532  91.991  53.716  1.00  0.00           C  
ATOM   3374  C   LYS B 456      69.272  93.291  54.466  1.00  0.00           C  
ATOM   3375  O   LYS B 456      69.462  93.341  55.676  1.00  0.00           O  
ATOM   3376  CB  LYS B 456      70.742  91.291  54.336  1.00  0.00           C  
ATOM   3377  CG  LYS B 456      71.022  89.961  53.646  1.00  0.00           C  
ATOM   3378  CD  LYS B 456      71.992  89.081  54.436  1.00  0.00           C  
ATOM   3379  CE  LYS B 456      72.612  88.151  53.386  1.00  0.00           C  
ATOM   3380  NZ  LYS B 456      73.772  87.411  53.896  1.00  0.00           N1+
ATOM   3381  N   LEU B 457      68.782  94.321  53.776  1.00  0.00           N  
ATOM   3382  CA  LEU B 457      67.842  95.241  54.386  1.00  0.00           C  
ATOM   3383  C   LEU B 457      66.432  94.921  53.936  1.00  0.00           C  
ATOM   3384  O   LEU B 457      66.232  94.341  52.866  1.00  0.00           O  
ATOM   3385  CB  LEU B 457      68.202  96.691  54.086  1.00  0.00           C  
ATOM   3386  CG  LEU B 457      69.552  97.201  54.576  1.00  0.00           C  
ATOM   3387  CD1 LEU B 457      69.852  98.621  54.116  1.00  0.00           C  
ATOM   3388  CD2 LEU B 457      69.592  97.221  56.096  1.00  0.00           C  
ATOM   3389  N   VAL B 458      65.452  95.241  54.786  1.00  0.00           N  
ATOM   3390  CA  VAL B 458      64.032  95.021  54.596  1.00  0.00           C  
ATOM   3391  C   VAL B 458      63.452  96.211  53.836  1.00  0.00           C  
ATOM   3392  O   VAL B 458      63.552  97.351  54.276  1.00  0.00           O  
ATOM   3393  CB  VAL B 458      63.112  94.681  55.766  1.00  0.00           C  
ATOM   3394  CG1 VAL B 458      61.642  94.731  55.356  1.00  0.00           C  
ATOM   3395  CG2 VAL B 458      63.292  93.331  56.466  1.00  0.00           C  
ATOM   3396  N   GLN B 459      62.942  95.971  52.626  1.00  0.00           N  
ATOM   3397  CA  GLN B 459      62.532  96.941  51.626  1.00  0.00           C  
ATOM   3398  C   GLN B 459      61.142  97.491  51.856  1.00  0.00           C  
ATOM   3399  O   GLN B 459      60.232  96.701  52.106  1.00  0.00           O  
ATOM   3400  CB  GLN B 459      62.642  96.311  50.236  1.00  0.00           C  
ATOM   3401  CG  GLN B 459      62.222  97.161  49.046  1.00  0.00           C  
ATOM   3402  CD  GLN B 459      63.212  98.311  48.856  1.00  0.00           C  
ATOM   3403  NE2 GLN B 459      62.782  99.561  48.966  1.00  0.00           N  
ATOM   3404  OE1 GLN B 459      64.392  98.081  48.626  1.00  0.00           O  
ATOM   3405  N   LEU B 460      61.042  98.821  51.806  1.00  0.00           N  
ATOM   3406  CA  LEU B 460      59.822  99.581  51.986  1.00  0.00           C  
ATOM   3407  C   LEU B 460      59.152  99.721  50.626  1.00  0.00           C  
ATOM   3408  O   LEU B 460      59.812 100.101  49.656  1.00  0.00           O  
ATOM   3409  CB  LEU B 460      60.222 100.911  52.606  1.00  0.00           C  
ATOM   3410  CG  LEU B 460      59.142 101.461  53.526  1.00  0.00           C  
ATOM   3411  CD1 LEU B 460      59.692 102.451  54.546  1.00  0.00           C  
ATOM   3412  CD2 LEU B 460      58.122 102.281  52.726  1.00  0.00           C  
ATOM   3413  N   TYR B 461      57.902  99.281  50.436  1.00  0.00           N  
ATOM   3414  CA  TYR B 461      57.182  99.191  49.186  1.00  0.00           C  
ATOM   3415  C   TYR B 461      56.362 100.461  48.966  1.00  0.00           C  
ATOM   3416  O   TYR B 461      56.192 100.871  47.826  1.00  0.00           O  
ATOM   3417  CB  TYR B 461      56.232  98.001  49.026  1.00  0.00           C  
ATOM   3418  CG  TYR B 461      56.852  96.661  48.716  1.00  0.00           C  
ATOM   3419  CD1 TYR B 461      57.982  96.611  47.896  1.00  0.00           C  
ATOM   3420  CD2 TYR B 461      56.332  95.471  49.226  1.00  0.00           C  
ATOM   3421  CE1 TYR B 461      58.522  95.391  47.446  1.00  0.00           C  
ATOM   3422  CE2 TYR B 461      56.932  94.261  48.876  1.00  0.00           C  
ATOM   3423  CZ  TYR B 461      58.012  94.181  47.966  1.00  0.00           C  
ATOM   3424  OH  TYR B 461      58.562  93.011  47.536  1.00  0.00           O  
ATOM   3425  N   GLY B 462      55.862 101.071  50.046  1.00  0.00           N  
ATOM   3426  CA  GLY B 462      55.192 102.351  49.956  1.00  0.00           C  
ATOM   3427  C   GLY B 462      54.392 102.831  51.156  1.00  0.00           C  
ATOM   3428  O   GLY B 462      54.212 102.081  52.116  1.00  0.00           O  
ATOM   3429  N   VAL B 463      53.972 104.101  51.186  1.00  0.00           N  
ATOM   3430  CA  VAL B 463      53.222 104.621  52.306  1.00  0.00           C  
ATOM   3431  C   VAL B 463      51.812 105.071  51.936  1.00  0.00           C  
ATOM   3432  O   VAL B 463      51.592 105.681  50.886  1.00  0.00           O  
ATOM   3433  CB  VAL B 463      54.012 105.731  53.006  1.00  0.00           C  
ATOM   3434  CG1 VAL B 463      53.352 106.411  54.196  1.00  0.00           C  
ATOM   3435  CG2 VAL B 463      55.312 105.151  53.566  1.00  0.00           C  
ATOM   3436  N   CYS B 464      50.792 104.931  52.786  1.00  0.00           N  
ATOM   3437  CA  CYS B 464      49.422 105.381  52.686  1.00  0.00           C  
ATOM   3438  C   CYS B 464      49.282 106.791  53.246  1.00  0.00           C  
ATOM   3439  O   CYS B 464      49.252 106.911  54.476  1.00  0.00           O  
ATOM   3440  CB  CYS B 464      48.392 104.491  53.376  1.00  0.00           C  
ATOM   3441  SG  CYS B 464      48.292 102.971  52.386  1.00  0.00           S  
ATOM   3442  N   THR B 465      49.252 107.841  52.426  1.00  0.00           N  
ATOM   3443  CA  THR B 465      49.412 109.191  52.916  1.00  0.00           C  
ATOM   3444  C   THR B 465      48.152 110.041  52.836  1.00  0.00           C  
ATOM   3445  O   THR B 465      47.942 110.961  53.636  1.00  0.00           O  
ATOM   3446  CB  THR B 465      50.492 109.891  52.096  1.00  0.00           C  
ATOM   3447  CG2 THR B 465      51.862 109.251  52.306  1.00  0.00           C  
ATOM   3448  OG1 THR B 465      50.242 109.831  50.706  1.00  0.00           O  
ATOM   3449  N   LYS B 466      47.322 109.801  51.826  1.00  0.00           N  
ATOM   3450  CA  LYS B 466      46.062 110.481  51.556  1.00  0.00           C  
ATOM   3451  C   LYS B 466      44.902 110.121  52.466  1.00  0.00           C  
ATOM   3452  O   LYS B 466      43.892 110.821  52.436  1.00  0.00           O  
ATOM   3453  CB  LYS B 466      45.642 110.221  50.116  1.00  0.00           C  
ATOM   3454  CG  LYS B 466      46.092 111.371  49.226  1.00  0.00           C  
ATOM   3455  CD  LYS B 466      47.592 111.661  49.266  1.00  0.00           C  
ATOM   3456  CE  LYS B 466      47.922 112.741  48.246  1.00  0.00           C  
ATOM   3457  NZ  LYS B 466      49.362 113.051  48.136  1.00  0.00           N1+
ATOM   3458  N   GLN B 467      45.012 109.141  53.366  1.00  0.00           N  
ATOM   3459  CA  GLN B 467      44.142 108.741  54.456  1.00  0.00           C  
ATOM   3460  C   GLN B 467      44.932 108.491  55.736  1.00  0.00           C  
ATOM   3461  O   GLN B 467      45.992 107.891  55.626  1.00  0.00           O  
ATOM   3462  CB  GLN B 467      43.242 107.551  54.136  1.00  0.00           C  
ATOM   3463  CG  GLN B 467      42.202 107.691  53.026  1.00  0.00           C  
ATOM   3464  CD  GLN B 467      41.092 108.671  53.396  1.00  0.00           C  
ATOM   3465  NE2 GLN B 467      41.242 109.971  53.146  1.00  0.00           N  
ATOM   3466  OE1 GLN B 467      40.192 108.291  54.136  1.00  0.00           O  
ATOM   3467  N   ARG B 468      44.452 108.971  56.886  1.00  0.00           N  
ATOM   3468  CA  ARG B 468      45.162 109.091  58.136  1.00  0.00           C  
ATOM   3469  C   ARG B 468      44.532 108.351  59.316  1.00  0.00           C  
ATOM   3470  O   ARG B 468      43.312 108.471  59.426  1.00  0.00           O  
ATOM   3471  CB  ARG B 468      45.332 110.571  58.466  1.00  0.00           C  
ATOM   3472  CG  ARG B 468      46.262 111.411  57.596  1.00  0.00           C  
ATOM   3473  CD  ARG B 468      47.582 110.831  57.116  1.00  0.00           C  
ATOM   3474  NE  ARG B 468      48.382 111.861  56.446  1.00  0.00           N  
ATOM   3475  CZ  ARG B 468      49.232 112.671  57.096  1.00  0.00           C  
ATOM   3476  NH1 ARG B 468      49.582 112.521  58.376  1.00  0.00           N1+
ATOM   3477  NH2 ARG B 468      49.742 113.801  56.586  1.00  0.00           N  
ATOM   3478  N   PRO B 469      45.212 107.581  60.166  1.00  0.00           N  
ATOM   3479  CA  PRO B 469      46.652 107.531  60.346  1.00  0.00           C  
ATOM   3480  C   PRO B 469      47.372 106.671  59.316  1.00  0.00           C  
ATOM   3481  O   PRO B 469      46.672 105.881  58.686  1.00  0.00           O  
ATOM   3482  CB  PRO B 469      46.912 107.101  61.786  1.00  0.00           C  
ATOM   3483  CG  PRO B 469      45.682 106.231  62.056  1.00  0.00           C  
ATOM   3484  CD  PRO B 469      44.562 106.871  61.246  1.00  0.00           C  
ATOM   3485  N   ILE B 470      48.672 106.911  59.126  1.00  0.00           N  
ATOM   3486  CA  ILE B 470      49.512 106.391  58.076  1.00  0.00           C  
ATOM   3487  C   ILE B 470      49.532 104.871  58.146  1.00  0.00           C  
ATOM   3488  O   ILE B 470      49.522 104.251  59.206  1.00  0.00           O  
ATOM   3489  CB  ILE B 470      50.882 107.041  58.186  1.00  0.00           C  
ATOM   3490  CG1 ILE B 470      50.932 108.531  57.876  1.00  0.00           C  
ATOM   3491  CG2 ILE B 470      51.952 106.301  57.386  1.00  0.00           C  
ATOM   3492  CD  ILE B 470      50.672 108.881  56.416  1.00  0.00           C  
ATOM   3493  N   PHE B 471      49.612 104.211  56.986  1.00  0.00           N  
ATOM   3494  CA  PHE B 471      50.112 102.851  56.866  1.00  0.00           C  
ATOM   3495  C   PHE B 471      51.452 102.771  56.146  1.00  0.00           C  
ATOM   3496  O   PHE B 471      51.682 103.541  55.216  1.00  0.00           O  
ATOM   3497  CB  PHE B 471      49.122 101.971  56.126  1.00  0.00           C  
ATOM   3498  CG  PHE B 471      47.742 101.961  56.726  1.00  0.00           C  
ATOM   3499  CD1 PHE B 471      47.532 102.051  58.106  1.00  0.00           C  
ATOM   3500  CD2 PHE B 471      46.642 101.751  55.876  1.00  0.00           C  
ATOM   3501  CE1 PHE B 471      46.232 102.141  58.626  1.00  0.00           C  
ATOM   3502  CE2 PHE B 471      45.352 101.641  56.426  1.00  0.00           C  
ATOM   3503  CZ  PHE B 471      45.142 101.871  57.786  1.00  0.00           C  
ATOM   3504  N   ILE B 472      52.302 101.791  56.456  1.00  0.00           N  
ATOM   3505  CA  ILE B 472      53.602 101.651  55.826  1.00  0.00           C  
ATOM   3506  C   ILE B 472      53.752 100.221  55.336  1.00  0.00           C  
ATOM   3507  O   ILE B 472      53.562  99.231  56.036  1.00  0.00           O  
ATOM   3508  CB  ILE B 472      54.802 102.021  56.686  1.00  0.00           C  
ATOM   3509  CG1 ILE B 472      54.802 103.401  57.356  1.00  0.00           C  
ATOM   3510  CG2 ILE B 472      56.122 101.981  55.906  1.00  0.00           C  
ATOM   3511  CD  ILE B 472      55.842 103.521  58.466  1.00  0.00           C  
ATOM   3512  N   ILE B 473      54.022 100.071  54.036  1.00  0.00           N  
ATOM   3513  CA  ILE B 473      53.962  98.851  53.266  1.00  0.00           C  
ATOM   3514  C   ILE B 473      55.392  98.421  52.976  1.00  0.00           C  
ATOM   3515  O   ILE B 473      56.312  99.201  52.776  1.00  0.00           O  
ATOM   3516  CB  ILE B 473      53.112  99.071  52.016  1.00  0.00           C  
ATOM   3517  CG1 ILE B 473      51.762  99.751  52.276  1.00  0.00           C  
ATOM   3518  CG2 ILE B 473      53.012  97.831  51.136  1.00  0.00           C  
ATOM   3519  CD  ILE B 473      50.712  98.931  53.026  1.00  0.00           C  
ATOM   3520  N   THR B 474      55.622  97.111  53.126  1.00  0.00           N  
ATOM   3521  CA  THR B 474      56.982  96.601  53.206  1.00  0.00           C  
ATOM   3522  C   THR B 474      57.032  95.141  52.776  1.00  0.00           C  
ATOM   3523  O   THR B 474      56.042  94.441  52.646  1.00  0.00           O  
ATOM   3524  CB  THR B 474      57.602  96.671  54.596  1.00  0.00           C  
ATOM   3525  CG2 THR B 474      57.782  98.061  55.196  1.00  0.00           C  
ATOM   3526  OG1 THR B 474      56.842  95.831  55.436  1.00  0.00           O  
ATOM   3527  N   GLU B 475      58.192  94.551  52.486  1.00  0.00           N  
ATOM   3528  CA  GLU B 475      58.252  93.181  52.006  1.00  0.00           C  
ATOM   3529  C   GLU B 475      57.952  92.221  53.146  1.00  0.00           C  
ATOM   3530  O   GLU B 475      58.362  92.441  54.286  1.00  0.00           O  
ATOM   3531  CB  GLU B 475      59.632  92.901  51.406  1.00  0.00           C  
ATOM   3532  CG  GLU B 475      60.872  92.961  52.296  1.00  0.00           C  
ATOM   3533  CD  GLU B 475      62.162  92.541  51.606  1.00  0.00           C  
ATOM   3534  OE1 GLU B 475      62.392  91.381  51.196  1.00  0.00           O  
ATOM   3535  OE2 GLU B 475      63.072  93.391  51.506  1.00  0.00           O1-
ATOM   3536  N   TYR B 476      57.212  91.161  52.836  1.00  0.00           N  
ATOM   3537  CA  TYR B 476      56.822  90.241  53.886  1.00  0.00           C  
ATOM   3538  C   TYR B 476      57.972  89.301  54.246  1.00  0.00           C  
ATOM   3539  O   TYR B 476      58.822  89.001  53.416  1.00  0.00           O  
ATOM   3540  CB  TYR B 476      55.632  89.471  53.316  1.00  0.00           C  
ATOM   3541  CG  TYR B 476      54.962  88.441  54.186  1.00  0.00           C  
ATOM   3542  CD1 TYR B 476      54.612  88.671  55.516  1.00  0.00           C  
ATOM   3543  CD2 TYR B 476      54.742  87.161  53.656  1.00  0.00           C  
ATOM   3544  CE1 TYR B 476      53.972  87.691  56.296  1.00  0.00           C  
ATOM   3545  CE2 TYR B 476      54.082  86.191  54.416  1.00  0.00           C  
ATOM   3546  CZ  TYR B 476      53.602  86.471  55.706  1.00  0.00           C  
ATOM   3547  OH  TYR B 476      53.022  85.471  56.436  1.00  0.00           O  
ATOM   3548  N   MET B 477      58.012  88.921  55.526  1.00  0.00           N  
ATOM   3549  CA  MET B 477      59.122  88.181  56.096  1.00  0.00           C  
ATOM   3550  C   MET B 477      58.442  87.031  56.826  1.00  0.00           C  
ATOM   3551  O   MET B 477      57.932  87.261  57.916  1.00  0.00           O  
ATOM   3552  CB  MET B 477      59.872  89.091  57.076  1.00  0.00           C  
ATOM   3553  CG  MET B 477      60.722  90.151  56.376  1.00  0.00           C  
ATOM   3554  SD  MET B 477      61.832  89.781  54.996  1.00  0.00           S  
ATOM   3555  CE  MET B 477      63.032  88.711  55.826  1.00  0.00           C  
ATOM   3556  N   ALA B 478      58.392  85.841  56.236  1.00  0.00           N  
ATOM   3557  CA  ALA B 478      57.492  84.781  56.666  1.00  0.00           C  
ATOM   3558  C   ALA B 478      57.792  84.061  57.976  1.00  0.00           C  
ATOM   3559  O   ALA B 478      56.902  83.371  58.466  1.00  0.00           O  
ATOM   3560  CB  ALA B 478      57.312  83.811  55.506  1.00  0.00           C  
ATOM   3561  N   ASN B 479      59.002  84.221  58.526  1.00  0.00           N  
ATOM   3562  CA  ASN B 479      59.352  83.751  59.846  1.00  0.00           C  
ATOM   3563  C   ASN B 479      59.472  84.881  60.866  1.00  0.00           C  
ATOM   3564  O   ASN B 479      59.982  84.611  61.946  1.00  0.00           O  
ATOM   3565  CB  ASN B 479      60.562  82.831  59.726  1.00  0.00           C  
ATOM   3566  CG  ASN B 479      60.342  81.551  58.926  1.00  0.00           C  
ATOM   3567  ND2 ASN B 479      61.272  81.021  58.136  1.00  0.00           N  
ATOM   3568  OD1 ASN B 479      59.312  80.891  59.006  1.00  0.00           O  
ATOM   3569  N   GLY B 480      58.902  86.061  60.596  1.00  0.00           N  
ATOM   3570  CA  GLY B 480      58.572  87.121  61.526  1.00  0.00           C  
ATOM   3571  C   GLY B 480      59.822  87.771  62.116  1.00  0.00           C  
ATOM   3572  O   GLY B 480      60.872  87.881  61.486  1.00  0.00           O  
ATOM   3573  N   CYS B 481      59.772  88.221  63.366  1.00  0.00           N  
ATOM   3574  CA  CYS B 481      60.892  88.791  64.086  1.00  0.00           C  
ATOM   3575  C   CYS B 481      61.952  87.781  64.496  1.00  0.00           C  
ATOM   3576  O   CYS B 481      61.582  86.681  64.916  1.00  0.00           O  
ATOM   3577  CB  CYS B 481      60.452  89.771  65.166  1.00  0.00           C  
ATOM   3578  SG  CYS B 481      59.532  89.011  66.526  1.00  0.00           S  
ATOM   3579  N   LEU B 482      63.242  88.121  64.436  1.00  0.00           N  
ATOM   3580  CA  LEU B 482      64.282  87.311  65.026  1.00  0.00           C  
ATOM   3581  C   LEU B 482      64.112  86.961  66.496  1.00  0.00           C  
ATOM   3582  O   LEU B 482      64.362  85.791  66.796  1.00  0.00           O  
ATOM   3583  CB  LEU B 482      65.622  88.011  64.806  1.00  0.00           C  
ATOM   3584  CG  LEU B 482      66.832  87.301  65.396  1.00  0.00           C  
ATOM   3585  CD1 LEU B 482      67.212  86.141  64.466  1.00  0.00           C  
ATOM   3586  CD2 LEU B 482      68.012  88.261  65.556  1.00  0.00           C  
ATOM   3587  N   LEU B 483      63.622  87.891  67.326  1.00  0.00           N  
ATOM   3588  CA  LEU B 483      63.402  87.711  68.746  1.00  0.00           C  
ATOM   3589  C   LEU B 483      62.502  86.511  69.006  1.00  0.00           C  
ATOM   3590  O   LEU B 483      62.762  85.761  69.946  1.00  0.00           O  
ATOM   3591  CB  LEU B 483      62.842  88.991  69.346  1.00  0.00           C  
ATOM   3592  CG  LEU B 483      62.342  88.771  70.766  1.00  0.00           C  
ATOM   3593  CD1 LEU B 483      63.492  88.701  71.766  1.00  0.00           C  
ATOM   3594  CD2 LEU B 483      61.682  90.101  71.096  1.00  0.00           C  
ATOM   3595  N   ASN B 484      61.552  86.261  68.096  1.00  0.00           N  
ATOM   3596  CA  ASN B 484      60.742  85.061  68.216  1.00  0.00           C  
ATOM   3597  C   ASN B 484      61.302  83.801  67.556  1.00  0.00           C  
ATOM   3598  O   ASN B 484      61.312  82.761  68.216  1.00  0.00           O  
ATOM   3599  CB  ASN B 484      59.312  85.341  67.766  1.00  0.00           C  
ATOM   3600  CG  ASN B 484      58.432  84.101  67.646  1.00  0.00           C  
ATOM   3601  ND2 ASN B 484      58.522  83.331  66.556  1.00  0.00           N  
ATOM   3602  OD1 ASN B 484      57.552  83.851  68.476  1.00  0.00           O  
ATOM   3603  N   TYR B 485      61.932  83.961  66.396  1.00  0.00           N  
ATOM   3604  CA  TYR B 485      62.682  82.961  65.666  1.00  0.00           C  
ATOM   3605  C   TYR B 485      63.722  82.261  66.526  1.00  0.00           C  
ATOM   3606  O   TYR B 485      63.732  81.041  66.686  1.00  0.00           O  
ATOM   3607  CB  TYR B 485      63.292  83.651  64.456  1.00  0.00           C  
ATOM   3608  CG  TYR B 485      63.852  82.631  63.496  1.00  0.00           C  
ATOM   3609  CD1 TYR B 485      63.002  82.001  62.576  1.00  0.00           C  
ATOM   3610  CD2 TYR B 485      65.212  82.271  63.456  1.00  0.00           C  
ATOM   3611  CE1 TYR B 485      63.432  81.111  61.586  1.00  0.00           C  
ATOM   3612  CE2 TYR B 485      65.672  81.381  62.476  1.00  0.00           C  
ATOM   3613  CZ  TYR B 485      64.792  80.751  61.576  1.00  0.00           C  
ATOM   3614  OH  TYR B 485      65.342  79.901  60.656  1.00  0.00           O  
ATOM   3615  N   LEU B 486      64.492  83.051  67.276  1.00  0.00           N  
ATOM   3616  CA  LEU B 486      65.472  82.521  68.206  1.00  0.00           C  
ATOM   3617  C   LEU B 486      65.012  81.591  69.316  1.00  0.00           C  
ATOM   3618  O   LEU B 486      65.742  80.741  69.816  1.00  0.00           O  
ATOM   3619  CB  LEU B 486      66.142  83.691  68.916  1.00  0.00           C  
ATOM   3620  CG  LEU B 486      67.232  84.431  68.156  1.00  0.00           C  
ATOM   3621  CD1 LEU B 486      67.782  85.591  68.976  1.00  0.00           C  
ATOM   3622  CD2 LEU B 486      68.442  83.591  67.746  1.00  0.00           C  
ATOM   3623  N   ARG B 487      63.732  81.751  69.676  1.00  0.00           N  
ATOM   3624  CA  ARG B 487      63.092  80.931  70.686  1.00  0.00           C  
ATOM   3625  C   ARG B 487      61.912  80.021  70.386  1.00  0.00           C  
ATOM   3626  O   ARG B 487      61.582  79.111  71.146  1.00  0.00           O  
ATOM   3627  CB  ARG B 487      62.812  81.871  71.856  1.00  0.00           C  
ATOM   3628  CG  ARG B 487      61.612  82.771  71.596  1.00  0.00           C  
ATOM   3629  CD  ARG B 487      61.472  83.841  72.666  1.00  0.00           C  
ATOM   3630  NE  ARG B 487      60.382  84.801  72.456  1.00  0.00           N  
ATOM   3631  CZ  ARG B 487      60.402  86.071  72.876  1.00  0.00           C  
ATOM   3632  NH1 ARG B 487      61.362  86.651  73.616  1.00  0.00           N1+
ATOM   3633  NH2 ARG B 487      59.252  86.761  72.746  1.00  0.00           N  
ATOM   3634  N   GLU B 488      61.282  80.211  69.216  1.00  0.00           N  
ATOM   3635  CA  GLU B 488      60.242  79.361  68.696  1.00  0.00           C  
ATOM   3636  C   GLU B 488      60.842  78.331  67.746  1.00  0.00           C  
ATOM   3637  O   GLU B 488      60.472  77.161  67.846  1.00  0.00           O  
ATOM   3638  CB  GLU B 488      59.192  80.151  67.916  1.00  0.00           C  
ATOM   3639  CG  GLU B 488      57.942  79.381  67.536  1.00  0.00           C  
ATOM   3640  CD  GLU B 488      56.882  80.381  67.096  1.00  0.00           C  
ATOM   3641  OE1 GLU B 488      55.922  80.661  67.846  1.00  0.00           O  
ATOM   3642  OE2 GLU B 488      57.032  80.901  65.976  1.00  0.00           O1-
ATOM   3643  N   MET B 489      61.732  78.711  66.826  1.00  0.00           N  
ATOM   3644  CA  MET B 489      62.122  77.991  65.636  1.00  0.00           C  
ATOM   3645  C   MET B 489      63.512  77.351  65.676  1.00  0.00           C  
ATOM   3646  O   MET B 489      64.182  77.151  64.666  1.00  0.00           O  
ATOM   3647  CB  MET B 489      61.992  78.811  64.356  1.00  0.00           C  
ATOM   3648  CG  MET B 489      60.642  79.511  64.226  1.00  0.00           C  
ATOM   3649  SD  MET B 489      60.302  80.071  62.546  1.00  0.00           S  
ATOM   3650  CE  MET B 489      59.172  81.471  62.746  1.00  0.00           C  
ATOM   3651  N   ARG B 490      63.932  77.041  66.906  1.00  0.00           N  
ATOM   3652  CA  ARG B 490      65.182  76.361  67.166  1.00  0.00           C  
ATOM   3653  C   ARG B 490      65.332  75.001  66.506  1.00  0.00           C  
ATOM   3654  O   ARG B 490      66.362  74.341  66.616  1.00  0.00           O  
ATOM   3655  CB  ARG B 490      65.372  76.261  68.676  1.00  0.00           C  
ATOM   3656  CG  ARG B 490      65.272  77.581  69.436  1.00  0.00           C  
ATOM   3657  CD  ARG B 490      65.722  77.361  70.876  1.00  0.00           C  
ATOM   3658  NE  ARG B 490      65.922  78.621  71.606  1.00  0.00           N  
ATOM   3659  CZ  ARG B 490      66.232  78.821  72.896  1.00  0.00           C  
ATOM   3660  NH1 ARG B 490      66.442  77.811  73.756  1.00  0.00           N1+
ATOM   3661  NH2 ARG B 490      66.372  80.051  73.406  1.00  0.00           N  
ATOM   3662  N   HIS B 491      64.332  74.501  65.766  1.00  0.00           N  
ATOM   3663  CA  HIS B 491      64.452  73.301  64.976  1.00  0.00           C  
ATOM   3664  C   HIS B 491      65.102  73.521  63.616  1.00  0.00           C  
ATOM   3665  O   HIS B 491      65.752  72.621  63.096  1.00  0.00           O  
ATOM   3666  CB  HIS B 491      63.072  72.661  64.866  1.00  0.00           C  
ATOM   3667  CG  HIS B 491      62.192  73.521  64.016  1.00  0.00           C  
ATOM   3668  CD2 HIS B 491      61.792  73.131  62.766  1.00  0.00           C  
ATOM   3669  ND1 HIS B 491      61.792  74.821  64.306  1.00  0.00           N  
ATOM   3670  CE1 HIS B 491      61.072  75.191  63.246  1.00  0.00           C  
ATOM   3671  NE2 HIS B 491      61.152  74.261  62.286  1.00  0.00           N  
ATOM   3672  N   ARG B 492      64.972  74.721  63.036  1.00  0.00           N  
ATOM   3673  CA  ARG B 492      65.352  75.001  61.666  1.00  0.00           C  
ATOM   3674  C   ARG B 492      66.712  75.681  61.566  1.00  0.00           C  
ATOM   3675  O   ARG B 492      67.082  76.061  60.466  1.00  0.00           O  
ATOM   3676  CB  ARG B 492      64.262  75.651  60.816  1.00  0.00           C  
ATOM   3677  CG  ARG B 492      63.692  76.901  61.476  1.00  0.00           C  
ATOM   3678  CD  ARG B 492      62.682  77.641  60.596  1.00  0.00           C  
ATOM   3679  NE  ARG B 492      63.332  78.141  59.386  1.00  0.00           N  
ATOM   3680  CZ  ARG B 492      62.872  77.871  58.156  1.00  0.00           C  
ATOM   3681  NH1 ARG B 492      61.592  77.541  57.926  1.00  0.00           N1+
ATOM   3682  NH2 ARG B 492      63.722  77.841  57.126  1.00  0.00           N  
ATOM   3683  N   PHE B 493      67.392  75.861  62.706  1.00  0.00           N  
ATOM   3684  CA  PHE B 493      68.752  76.341  62.766  1.00  0.00           C  
ATOM   3685  C   PHE B 493      69.552  75.601  63.836  1.00  0.00           C  
ATOM   3686  O   PHE B 493      69.092  75.321  64.936  1.00  0.00           O  
ATOM   3687  CB  PHE B 493      68.902  77.861  62.796  1.00  0.00           C  
ATOM   3688  CG  PHE B 493      68.472  78.471  64.116  1.00  0.00           C  
ATOM   3689  CD1 PHE B 493      67.152  78.871  64.306  1.00  0.00           C  
ATOM   3690  CD2 PHE B 493      69.352  78.471  65.206  1.00  0.00           C  
ATOM   3691  CE1 PHE B 493      66.722  79.421  65.516  1.00  0.00           C  
ATOM   3692  CE2 PHE B 493      68.862  78.921  66.436  1.00  0.00           C  
ATOM   3693  CZ  PHE B 493      67.592  79.491  66.616  1.00  0.00           C  
ATOM   3694  N   GLN B 494      70.822  75.381  63.486  1.00  0.00           N  
ATOM   3695  CA  GLN B 494      71.802  74.781  64.366  1.00  0.00           C  
ATOM   3696  C   GLN B 494      72.562  75.781  65.226  1.00  0.00           C  
ATOM   3697  O   GLN B 494      72.612  76.971  64.946  1.00  0.00           O  
ATOM   3698  CB  GLN B 494      72.732  73.871  63.566  1.00  0.00           C  
ATOM   3699  CG  GLN B 494      71.992  72.621  63.116  1.00  0.00           C  
ATOM   3700  CD  GLN B 494      72.852  71.741  62.226  1.00  0.00           C  
ATOM   3701  NE2 GLN B 494      72.662  70.441  61.986  1.00  0.00           N  
ATOM   3702  OE1 GLN B 494      73.882  72.161  61.696  1.00  0.00           O  
ATOM   3703  N   THR B 495      73.112  75.421  66.386  1.00  0.00           N  
ATOM   3704  CA  THR B 495      73.842  76.411  67.166  1.00  0.00           C  
ATOM   3705  C   THR B 495      75.192  76.771  66.576  1.00  0.00           C  
ATOM   3706  O   THR B 495      75.752  77.711  67.136  1.00  0.00           O  
ATOM   3707  CB  THR B 495      73.962  75.921  68.606  1.00  0.00           C  
ATOM   3708  CG2 THR B 495      72.672  76.131  69.406  1.00  0.00           C  
ATOM   3709  OG1 THR B 495      74.402  74.581  68.636  1.00  0.00           O  
ATOM   3710  N   GLN B 496      75.752  76.131  65.546  1.00  0.00           N  
ATOM   3711  CA  GLN B 496      76.902  76.641  64.836  1.00  0.00           C  
ATOM   3712  C   GLN B 496      76.562  77.811  63.926  1.00  0.00           C  
ATOM   3713  O   GLN B 496      77.432  78.451  63.336  1.00  0.00           O  
ATOM   3714  CB  GLN B 496      77.552  75.531  64.006  1.00  0.00           C  
ATOM   3715  CG  GLN B 496      76.782  75.071  62.766  1.00  0.00           C  
ATOM   3716  CD  GLN B 496      77.442  73.861  62.116  1.00  0.00           C  
ATOM   3717  NE2 GLN B 496      76.712  72.751  61.986  1.00  0.00           N  
ATOM   3718  OE1 GLN B 496      78.652  73.781  61.926  1.00  0.00           O  
ATOM   3719  N   GLN B 497      75.272  77.991  63.636  1.00  0.00           N  
ATOM   3720  CA  GLN B 497      74.912  78.951  62.616  1.00  0.00           C  
ATOM   3721  C   GLN B 497      74.742  80.401  63.066  1.00  0.00           C  
ATOM   3722  O   GLN B 497      74.632  81.291  62.226  1.00  0.00           O  
ATOM   3723  CB  GLN B 497      73.572  78.431  62.096  1.00  0.00           C  
ATOM   3724  CG  GLN B 497      73.762  77.141  61.296  1.00  0.00           C  
ATOM   3725  CD  GLN B 497      72.502  76.971  60.456  1.00  0.00           C  
ATOM   3726  NE2 GLN B 497      72.462  77.581  59.266  1.00  0.00           N  
ATOM   3727  OE1 GLN B 497      71.632  76.211  60.876  1.00  0.00           O  
ATOM   3728  N   LEU B 498      74.852  80.611  64.386  1.00  0.00           N  
ATOM   3729  CA  LEU B 498      74.742  81.911  65.006  1.00  0.00           C  
ATOM   3730  C   LEU B 498      75.682  82.941  64.386  1.00  0.00           C  
ATOM   3731  O   LEU B 498      75.352  84.111  64.256  1.00  0.00           O  
ATOM   3732  CB  LEU B 498      75.042  81.781  66.496  1.00  0.00           C  
ATOM   3733  CG  LEU B 498      74.002  80.941  67.246  1.00  0.00           C  
ATOM   3734  CD1 LEU B 498      74.232  80.761  68.746  1.00  0.00           C  
ATOM   3735  CD2 LEU B 498      72.622  81.591  67.196  1.00  0.00           C  
ATOM   3736  N   LEU B 499      76.912  82.581  64.026  1.00  0.00           N  
ATOM   3737  CA  LEU B 499      77.842  83.581  63.546  1.00  0.00           C  
ATOM   3738  C   LEU B 499      77.512  84.061  62.136  1.00  0.00           C  
ATOM   3739  O   LEU B 499      77.642  85.221  61.776  1.00  0.00           O  
ATOM   3740  CB  LEU B 499      79.242  83.001  63.716  1.00  0.00           C  
ATOM   3741  CG  LEU B 499      80.402  83.961  63.486  1.00  0.00           C  
ATOM   3742  CD1 LEU B 499      80.302  85.171  64.416  1.00  0.00           C  
ATOM   3743  CD2 LEU B 499      81.712  83.211  63.736  1.00  0.00           C  
ATOM   3744  N   GLU B 500      76.882  83.221  61.316  1.00  0.00           N  
ATOM   3745  CA  GLU B 500      76.392  83.631  60.016  1.00  0.00           C  
ATOM   3746  C   GLU B 500      75.112  84.451  60.136  1.00  0.00           C  
ATOM   3747  O   GLU B 500      74.992  85.511  59.516  1.00  0.00           O  
ATOM   3748  CB  GLU B 500      76.152  82.421  59.116  1.00  0.00           C  
ATOM   3749  CG  GLU B 500      75.752  82.881  57.716  1.00  0.00           C  
ATOM   3750  CD  GLU B 500      75.702  81.721  56.736  1.00  0.00           C  
ATOM   3751  OE1 GLU B 500      76.602  81.591  55.886  1.00  0.00           O  
ATOM   3752  OE2 GLU B 500      74.822  80.831  56.816  1.00  0.00           O1-
ATOM   3753  N   MET B 501      74.332  84.151  61.176  1.00  0.00           N  
ATOM   3754  CA  MET B 501      73.142  84.881  61.566  1.00  0.00           C  
ATOM   3755  C   MET B 501      73.562  86.211  62.176  1.00  0.00           C  
ATOM   3756  O   MET B 501      72.902  87.251  62.096  1.00  0.00           O  
ATOM   3757  CB  MET B 501      72.222  84.101  62.496  1.00  0.00           C  
ATOM   3758  CG  MET B 501      71.742  82.761  61.956  1.00  0.00           C  
ATOM   3759  SD  MET B 501      71.112  81.511  63.106  1.00  0.00           S  
ATOM   3760  CE  MET B 501      69.732  82.331  63.936  1.00  0.00           C  
ATOM   3761  N   CYS B 502      74.742  86.301  62.796  1.00  0.00           N  
ATOM   3762  CA  CYS B 502      75.462  87.521  63.086  1.00  0.00           C  
ATOM   3763  C   CYS B 502      75.882  88.241  61.806  1.00  0.00           C  
ATOM   3764  O   CYS B 502      75.682  89.441  61.676  1.00  0.00           O  
ATOM   3765  CB  CYS B 502      76.552  87.221  64.116  1.00  0.00           C  
ATOM   3766  SG  CYS B 502      75.772  86.861  65.706  1.00  0.00           S  
ATOM   3767  N   LYS B 503      76.502  87.561  60.846  1.00  0.00           N  
ATOM   3768  CA  LYS B 503      77.032  88.091  59.606  1.00  0.00           C  
ATOM   3769  C   LYS B 503      75.992  88.831  58.776  1.00  0.00           C  
ATOM   3770  O   LYS B 503      76.132  89.951  58.306  1.00  0.00           O  
ATOM   3771  CB  LYS B 503      77.752  87.011  58.816  1.00  0.00           C  
ATOM   3772  CG  LYS B 503      78.442  87.591  57.586  1.00  0.00           C  
ATOM   3773  CD  LYS B 503      79.192  86.561  56.756  1.00  0.00           C  
ATOM   3774  CE  LYS B 503      79.252  87.001  55.296  1.00  0.00           C  
ATOM   3775  NZ  LYS B 503      77.972  86.771  54.596  1.00  0.00           N1+
ATOM   3776  N   ASP B 504      74.822  88.201  58.606  1.00  0.00           N  
ATOM   3777  CA  ASP B 504      73.592  88.691  58.026  1.00  0.00           C  
ATOM   3778  C   ASP B 504      73.092  90.041  58.526  1.00  0.00           C  
ATOM   3779  O   ASP B 504      72.792  90.911  57.716  1.00  0.00           O  
ATOM   3780  CB  ASP B 504      72.392  87.761  58.196  1.00  0.00           C  
ATOM   3781  CG  ASP B 504      72.412  86.501  57.346  1.00  0.00           C  
ATOM   3782  OD1 ASP B 504      73.152  86.371  56.346  1.00  0.00           O  
ATOM   3783  OD2 ASP B 504      71.642  85.571  57.666  1.00  0.00           O1-
ATOM   3784  N   VAL B 505      73.242  90.291  59.826  1.00  0.00           N  
ATOM   3785  CA  VAL B 505      73.122  91.641  60.346  1.00  0.00           C  
ATOM   3786  C   VAL B 505      74.312  92.551  60.056  1.00  0.00           C  
ATOM   3787  O   VAL B 505      74.172  93.661  59.556  1.00  0.00           O  
ATOM   3788  CB  VAL B 505      72.782  91.651  61.836  1.00  0.00           C  
ATOM   3789  CG1 VAL B 505      72.682  93.081  62.366  1.00  0.00           C  
ATOM   3790  CG2 VAL B 505      71.452  90.971  62.126  1.00  0.00           C  
ATOM   3791  N   CYS B 506      75.532  92.011  60.146  1.00  0.00           N  
ATOM   3792  CA  CYS B 506      76.782  92.721  59.996  1.00  0.00           C  
ATOM   3793  C   CYS B 506      76.892  93.361  58.616  1.00  0.00           C  
ATOM   3794  O   CYS B 506      77.202  94.551  58.576  1.00  0.00           O  
ATOM   3795  CB  CYS B 506      77.972  91.861  60.406  1.00  0.00           C  
ATOM   3796  SG  CYS B 506      79.222  93.111  60.806  1.00  0.00           S  
ATOM   3797  N   GLU B 507      76.602  92.621  57.546  1.00  0.00           N  
ATOM   3798  CA  GLU B 507      76.642  93.101  56.176  1.00  0.00           C  
ATOM   3799  C   GLU B 507      75.592  94.111  55.736  1.00  0.00           C  
ATOM   3800  O   GLU B 507      75.852  95.011  54.956  1.00  0.00           O  
ATOM   3801  CB  GLU B 507      76.682  91.861  55.286  1.00  0.00           C  
ATOM   3802  CG  GLU B 507      75.462  91.021  54.906  1.00  0.00           C  
ATOM   3803  CD  GLU B 507      75.842  89.961  53.886  1.00  0.00           C  
ATOM   3804  OE1 GLU B 507      75.952  90.211  52.666  1.00  0.00           O  
ATOM   3805  OE2 GLU B 507      76.092  88.841  54.366  1.00  0.00           O1-
ATOM   3806  N   ALA B 508      74.412  93.981  56.356  1.00  0.00           N  
ATOM   3807  CA  ALA B 508      73.352  94.961  56.266  1.00  0.00           C  
ATOM   3808  C   ALA B 508      73.632  96.331  56.856  1.00  0.00           C  
ATOM   3809  O   ALA B 508      73.342  97.331  56.206  1.00  0.00           O  
ATOM   3810  CB  ALA B 508      72.062  94.371  56.826  1.00  0.00           C  
ATOM   3811  N   MET B 509      74.232  96.321  58.046  1.00  0.00           N  
ATOM   3812  CA  MET B 509      74.652  97.531  58.726  1.00  0.00           C  
ATOM   3813  C   MET B 509      75.882  98.051  58.016  1.00  0.00           C  
ATOM   3814  O   MET B 509      76.062  99.261  57.996  1.00  0.00           O  
ATOM   3815  CB  MET B 509      74.862  97.311  60.226  1.00  0.00           C  
ATOM   3816  CG  MET B 509      73.612  96.931  61.006  1.00  0.00           C  
ATOM   3817  SD  MET B 509      72.372  98.241  60.876  1.00  0.00           S  
ATOM   3818  CE  MET B 509      73.262  99.521  61.806  1.00  0.00           C  
ATOM   3819  N   GLU B 510      76.702  97.201  57.386  1.00  0.00           N  
ATOM   3820  CA  GLU B 510      77.762  97.561  56.466  1.00  0.00           C  
ATOM   3821  C   GLU B 510      77.332  98.401  55.266  1.00  0.00           C  
ATOM   3822  O   GLU B 510      77.912  99.421  54.926  1.00  0.00           O  
ATOM   3823  CB  GLU B 510      78.662  96.391  56.106  1.00  0.00           C  
ATOM   3824  CG  GLU B 510      80.072  96.831  55.706  1.00  0.00           C  
ATOM   3825  CD  GLU B 510      80.192  97.351  54.276  1.00  0.00           C  
ATOM   3826  OE1 GLU B 510      79.932  96.751  53.216  1.00  0.00           O  
ATOM   3827  OE2 GLU B 510      80.612  98.521  54.206  1.00  0.00           O1-
ATOM   3828  N   TYR B 511      76.232  97.981  54.626  1.00  0.00           N  
ATOM   3829  CA  TYR B 511      75.542  98.741  53.606  1.00  0.00           C  
ATOM   3830  C   TYR B 511      74.852 100.011  54.086  1.00  0.00           C  
ATOM   3831  O   TYR B 511      74.672 100.991  53.366  1.00  0.00           O  
ATOM   3832  CB  TYR B 511      74.442  97.891  52.976  1.00  0.00           C  
ATOM   3833  CG  TYR B 511      74.002  98.391  51.626  1.00  0.00           C  
ATOM   3834  CD1 TYR B 511      74.742  98.141  50.466  1.00  0.00           C  
ATOM   3835  CD2 TYR B 511      72.802  99.121  51.536  1.00  0.00           C  
ATOM   3836  CE1 TYR B 511      74.452  98.751  49.246  1.00  0.00           C  
ATOM   3837  CE2 TYR B 511      72.442  99.631  50.286  1.00  0.00           C  
ATOM   3838  CZ  TYR B 511      73.292  99.551  49.156  1.00  0.00           C  
ATOM   3839  OH  TYR B 511      72.992 100.041  47.926  1.00  0.00           O  
ATOM   3840  N   LEU B 512      74.512 100.021  55.376  1.00  0.00           N  
ATOM   3841  CA  LEU B 512      73.962 101.191  56.026  1.00  0.00           C  
ATOM   3842  C   LEU B 512      75.072 102.191  56.316  1.00  0.00           C  
ATOM   3843  O   LEU B 512      74.922 103.371  56.016  1.00  0.00           O  
ATOM   3844  CB  LEU B 512      73.182 100.781  57.276  1.00  0.00           C  
ATOM   3845  CG  LEU B 512      72.092 101.791  57.616  1.00  0.00           C  
ATOM   3846  CD1 LEU B 512      70.862 101.721  56.726  1.00  0.00           C  
ATOM   3847  CD2 LEU B 512      71.692 101.711  59.096  1.00  0.00           C  
ATOM   3848  N   GLU B 513      76.222 101.791  56.856  1.00  0.00           N  
ATOM   3849  CA  GLU B 513      77.432 102.531  57.156  1.00  0.00           C  
ATOM   3850  C   GLU B 513      78.052 103.151  55.916  1.00  0.00           C  
ATOM   3851  O   GLU B 513      78.402 104.331  55.906  1.00  0.00           O  
ATOM   3852  CB  GLU B 513      78.432 101.651  57.906  1.00  0.00           C  
ATOM   3853  CG  GLU B 513      79.732 102.281  58.386  1.00  0.00           C  
ATOM   3854  CD  GLU B 513      80.542 101.271  59.186  1.00  0.00           C  
ATOM   3855  OE1 GLU B 513      81.152 100.421  58.506  1.00  0.00           O  
ATOM   3856  OE2 GLU B 513      80.542 101.261  60.436  1.00  0.00           O1-
ATOM   3857  N   SER B 514      78.062 102.381  54.826  1.00  0.00           N  
ATOM   3858  CA  SER B 514      78.382 102.791  53.476  1.00  0.00           C  
ATOM   3859  C   SER B 514      77.462 103.891  52.976  1.00  0.00           C  
ATOM   3860  O   SER B 514      77.852 104.731  52.166  1.00  0.00           O  
ATOM   3861  CB  SER B 514      78.232 101.671  52.456  1.00  0.00           C  
ATOM   3862  OG  SER B 514      79.332 100.791  52.596  1.00  0.00           O  
ATOM   3863  N   LYS B 515      76.202 103.901  53.426  1.00  0.00           N  
ATOM   3864  CA  LYS B 515      75.262 104.951  53.096  1.00  0.00           C  
ATOM   3865  C   LYS B 515      75.132 106.061  54.126  1.00  0.00           C  
ATOM   3866  O   LYS B 515      74.552 107.111  53.846  1.00  0.00           O  
ATOM   3867  CB  LYS B 515      73.902 104.321  52.796  1.00  0.00           C  
ATOM   3868  CG  LYS B 515      73.762 103.521  51.506  1.00  0.00           C  
ATOM   3869  CD  LYS B 515      74.042 104.181  50.156  1.00  0.00           C  
ATOM   3870  CE  LYS B 515      73.752 103.201  49.026  1.00  0.00           C  
ATOM   3871  NZ  LYS B 515      74.142 103.841  47.756  1.00  0.00           N1+
ATOM   3872  N   GLN B 516      75.792 105.851  55.266  1.00  0.00           N  
ATOM   3873  CA  GLN B 516      75.992 106.811  56.336  1.00  0.00           C  
ATOM   3874  C   GLN B 516      74.682 107.111  57.056  1.00  0.00           C  
ATOM   3875  O   GLN B 516      74.342 108.261  57.356  1.00  0.00           O  
ATOM   3876  CB  GLN B 516      76.822 108.001  55.876  1.00  0.00           C  
ATOM   3877  CG  GLN B 516      78.252 107.611  55.526  1.00  0.00           C  
ATOM   3878  CD  GLN B 516      79.132 108.771  55.096  1.00  0.00           C  
ATOM   3879  NE2 GLN B 516      79.222 109.081  53.806  1.00  0.00           N  
ATOM   3880  OE1 GLN B 516      79.672 109.511  55.916  1.00  0.00           O  
ATOM   3881  N   PHE B 517      73.902 106.081  57.386  1.00  0.00           N  
ATOM   3882  CA  PHE B 517      72.582 106.181  57.996  1.00  0.00           C  
ATOM   3883  C   PHE B 517      72.502 105.501  59.346  1.00  0.00           C  
ATOM   3884  O   PHE B 517      73.142 104.461  59.456  1.00  0.00           O  
ATOM   3885  CB  PHE B 517      71.582 105.781  56.916  1.00  0.00           C  
ATOM   3886  CG  PHE B 517      70.122 106.151  57.096  1.00  0.00           C  
ATOM   3887  CD1 PHE B 517      69.272 105.371  57.896  1.00  0.00           C  
ATOM   3888  CD2 PHE B 517      69.642 107.231  56.346  1.00  0.00           C  
ATOM   3889  CE1 PHE B 517      67.902 105.651  57.916  1.00  0.00           C  
ATOM   3890  CE2 PHE B 517      68.272 107.471  56.366  1.00  0.00           C  
ATOM   3891  CZ  PHE B 517      67.402 106.731  57.176  1.00  0.00           C  
ATOM   3892  N   LEU B 518      71.892 106.081  60.386  1.00  0.00           N  
ATOM   3893  CA  LEU B 518      71.672 105.541  61.706  1.00  0.00           C  
ATOM   3894  C   LEU B 518      70.432 104.671  61.786  1.00  0.00           C  
ATOM   3895  O   LEU B 518      69.432 104.941  61.126  1.00  0.00           O  
ATOM   3896  CB  LEU B 518      71.462 106.711  62.666  1.00  0.00           C  
ATOM   3897  CG  LEU B 518      72.442 107.871  62.816  1.00  0.00           C  
ATOM   3898  CD1 LEU B 518      72.052 108.871  63.896  1.00  0.00           C  
ATOM   3899  CD2 LEU B 518      73.892 107.491  63.116  1.00  0.00           C  
ATOM   3900  N   HIS B 519      70.482 103.531  62.486  1.00  0.00           N  
ATOM   3901  CA  HIS B 519      69.342 102.681  62.726  1.00  0.00           C  
ATOM   3902  C   HIS B 519      68.632 103.151  63.986  1.00  0.00           C  
ATOM   3903  O   HIS B 519      67.442 103.471  63.886  1.00  0.00           O  
ATOM   3904  CB  HIS B 519      69.752 101.221  62.886  1.00  0.00           C  
ATOM   3905  CG  HIS B 519      68.602 100.251  62.956  1.00  0.00           C  
ATOM   3906  CD2 HIS B 519      68.432  99.151  62.166  1.00  0.00           C  
ATOM   3907  ND1 HIS B 519      67.402 100.491  63.616  1.00  0.00           N  
ATOM   3908  CE1 HIS B 519      66.582  99.471  63.336  1.00  0.00           C  
ATOM   3909  NE2 HIS B 519      67.182  98.641  62.466  1.00  0.00           N  
ATOM   3910  N   ARG B 520      69.302 103.431  65.106  1.00  0.00           N  
ATOM   3911  CA  ARG B 520      68.692 103.871  66.346  1.00  0.00           C  
ATOM   3912  C   ARG B 520      67.882 102.841  67.126  1.00  0.00           C  
ATOM   3913  O   ARG B 520      67.722 103.061  68.326  1.00  0.00           O  
ATOM   3914  CB  ARG B 520      67.982 105.211  66.246  1.00  0.00           C  
ATOM   3915  CG  ARG B 520      68.842 106.381  65.786  1.00  0.00           C  
ATOM   3916  CD  ARG B 520      68.112 107.721  65.736  1.00  0.00           C  
ATOM   3917  NE  ARG B 520      67.232 107.851  66.906  1.00  0.00           N  
ATOM   3918  CZ  ARG B 520      66.622 108.961  67.336  1.00  0.00           C  
ATOM   3919  NH1 ARG B 520      66.812 110.171  66.806  1.00  0.00           N1+
ATOM   3920  NH2 ARG B 520      65.762 108.821  68.356  1.00  0.00           N  
ATOM   3921  N   ASP B 521      67.412 101.731  66.566  1.00  0.00           N  
ATOM   3922  CA  ASP B 521      66.802 100.621  67.276  1.00  0.00           C  
ATOM   3923  C   ASP B 521      67.102  99.281  66.636  1.00  0.00           C  
ATOM   3924  O   ASP B 521      66.202  98.501  66.356  1.00  0.00           O  
ATOM   3925  CB  ASP B 521      65.302 100.881  67.446  1.00  0.00           C  
ATOM   3926  CG  ASP B 521      64.772  99.821  68.396  1.00  0.00           C  
ATOM   3927  OD1 ASP B 521      65.502  99.131  69.146  1.00  0.00           O  
ATOM   3928  OD2 ASP B 521      63.552  99.581  68.426  1.00  0.00           O1-
ATOM   3929  N   LEU B 522      68.392  99.051  66.346  1.00  0.00           N  
ATOM   3930  CA  LEU B 522      68.932  97.781  65.936  1.00  0.00           C  
ATOM   3931  C   LEU B 522      68.692  96.771  67.046  1.00  0.00           C  
ATOM   3932  O   LEU B 522      69.312  96.881  68.096  1.00  0.00           O  
ATOM   3933  CB  LEU B 522      70.392  97.911  65.506  1.00  0.00           C  
ATOM   3934  CG  LEU B 522      71.162  96.611  65.276  1.00  0.00           C  
ATOM   3935  CD1 LEU B 522      70.402  95.741  64.276  1.00  0.00           C  
ATOM   3936  CD2 LEU B 522      72.582  96.981  64.876  1.00  0.00           C  
ATOM   3937  N   ALA B 523      67.682  95.911  66.886  1.00  0.00           N  
ATOM   3938  CA  ALA B 523      67.152  94.971  67.856  1.00  0.00           C  
ATOM   3939  C   ALA B 523      66.572  93.721  67.206  1.00  0.00           C  
ATOM   3940  O   ALA B 523      66.292  93.771  66.006  1.00  0.00           O  
ATOM   3941  CB  ALA B 523      66.062  95.631  68.686  1.00  0.00           C  
ATOM   3942  N   ALA B 524      66.342  92.641  67.956  1.00  0.00           N  
ATOM   3943  CA  ALA B 524      65.712  91.421  67.506  1.00  0.00           C  
ATOM   3944  C   ALA B 524      64.252  91.411  67.086  1.00  0.00           C  
ATOM   3945  O   ALA B 524      63.782  90.531  66.376  1.00  0.00           O  
ATOM   3946  CB  ALA B 524      65.832  90.471  68.696  1.00  0.00           C  
ATOM   3947  N   ARG B 525      63.572  92.511  67.406  1.00  0.00           N  
ATOM   3948  CA  ARG B 525      62.212  92.841  67.036  1.00  0.00           C  
ATOM   3949  C   ARG B 525      62.242  93.221  65.556  1.00  0.00           C  
ATOM   3950  O   ARG B 525      61.282  92.971  64.836  1.00  0.00           O  
ATOM   3951  CB  ARG B 525      61.732  93.981  67.936  1.00  0.00           C  
ATOM   3952  CG  ARG B 525      61.612  93.511  69.386  1.00  0.00           C  
ATOM   3953  CD  ARG B 525      61.302  94.701  70.296  1.00  0.00           C  
ATOM   3954  NE  ARG B 525      62.492  95.491  70.616  1.00  0.00           N  
ATOM   3955  CZ  ARG B 525      62.852  96.681  70.116  1.00  0.00           C  
ATOM   3956  NH1 ARG B 525      62.102  97.381  69.246  1.00  0.00           N1+
ATOM   3957  NH2 ARG B 525      63.982  97.251  70.556  1.00  0.00           N  
ATOM   3958  N   ASN B 526      63.332  93.921  65.216  1.00  0.00           N  
ATOM   3959  CA  ASN B 526      63.602  94.711  64.036  1.00  0.00           C  
ATOM   3960  C   ASN B 526      64.662  94.121  63.126  1.00  0.00           C  
ATOM   3961  O   ASN B 526      65.052  94.751  62.146  1.00  0.00           O  
ATOM   3962  CB  ASN B 526      64.002  96.141  64.406  1.00  0.00           C  
ATOM   3963  CG  ASN B 526      63.182  96.721  65.546  1.00  0.00           C  
ATOM   3964  ND2 ASN B 526      63.772  97.361  66.566  1.00  0.00           N  
ATOM   3965  OD1 ASN B 526      61.952  96.701  65.556  1.00  0.00           O  
ATOM   3966  N   CYS B 527      65.112  92.891  63.386  1.00  0.00           N  
ATOM   3967  CA  CYS B 527      65.632  91.971  62.386  1.00  0.00           C  
ATOM   3968  C   CYS B 527      64.462  91.041  62.106  1.00  0.00           C  
ATOM   3969  O   CYS B 527      63.912  90.461  63.046  1.00  0.00           O  
ATOM   3970  CB  CYS B 527      66.772  91.131  62.956  1.00  0.00           C  
ATOM   3971  SG  CYS B 527      68.162  92.111  63.586  1.00  0.00           S  
ATOM   3972  N   LEU B 528      64.152  90.841  60.826  1.00  0.00           N  
ATOM   3973  CA  LEU B 528      63.082  89.971  60.396  1.00  0.00           C  
ATOM   3974  C   LEU B 528      63.712  88.891  59.536  1.00  0.00           C  
ATOM   3975  O   LEU B 528      64.812  89.071  59.016  1.00  0.00           O  
ATOM   3976  CB  LEU B 528      62.002  90.731  59.626  1.00  0.00           C  
ATOM   3977  CG  LEU B 528      61.312  91.891  60.336  1.00  0.00           C  
ATOM   3978  CD1 LEU B 528      60.132  92.361  59.486  1.00  0.00           C  
ATOM   3979  CD2 LEU B 528      60.622  91.511  61.646  1.00  0.00           C  
ATOM   3980  N   VAL B 529      63.042  87.731  59.546  1.00  0.00           N  
ATOM   3981  CA  VAL B 529      63.602  86.491  59.056  1.00  0.00           C  
ATOM   3982  C   VAL B 529      62.712  86.001  57.916  1.00  0.00           C  
ATOM   3983  O   VAL B 529      61.492  86.051  57.966  1.00  0.00           O  
ATOM   3984  CB  VAL B 529      63.692  85.511  60.226  1.00  0.00           C  
ATOM   3985  CG1 VAL B 529      64.452  84.301  59.686  1.00  0.00           C  
ATOM   3986  CG2 VAL B 529      64.442  86.031  61.446  1.00  0.00           C  
ATOM   3987  N   ASN B 530      63.362  85.521  56.856  1.00  0.00           N  
ATOM   3988  CA  ASN B 530      62.682  84.971  55.706  1.00  0.00           C  
ATOM   3989  C   ASN B 530      62.332  83.501  55.906  1.00  0.00           C  
ATOM   3990  O   ASN B 530      62.772  82.851  56.856  1.00  0.00           O  
ATOM   3991  CB  ASN B 530      63.332  85.241  54.346  1.00  0.00           C  
ATOM   3992  CG  ASN B 530      64.562  84.431  53.966  1.00  0.00           C  
ATOM   3993  ND2 ASN B 530      65.082  84.701  52.766  1.00  0.00           N  
ATOM   3994  OD1 ASN B 530      65.062  83.511  54.606  1.00  0.00           O  
ATOM   3995  N   ASP B 531      61.562  82.941  54.976  1.00  0.00           N  
ATOM   3996  CA  ASP B 531      61.142  81.551  54.956  1.00  0.00           C  
ATOM   3997  C   ASP B 531      62.312  80.571  54.986  1.00  0.00           C  
ATOM   3998  O   ASP B 531      62.112  79.441  55.416  1.00  0.00           O  
ATOM   3999  CB  ASP B 531      60.272  81.141  53.776  1.00  0.00           C  
ATOM   4000  CG  ASP B 531      60.492  81.951  52.506  1.00  0.00           C  
ATOM   4001  OD1 ASP B 531      59.762  82.911  52.216  1.00  0.00           O  
ATOM   4002  OD2 ASP B 531      61.272  81.461  51.656  1.00  0.00           O1-
ATOM   4003  N   GLN B 532      63.492  81.051  54.596  1.00  0.00           N  
ATOM   4004  CA  GLN B 532      64.712  80.301  54.376  1.00  0.00           C  
ATOM   4005  C   GLN B 532      65.782  80.461  55.436  1.00  0.00           C  
ATOM   4006  O   GLN B 532      66.982  80.251  55.236  1.00  0.00           O  
ATOM   4007  CB  GLN B 532      65.312  80.571  52.996  1.00  0.00           C  
ATOM   4008  CG  GLN B 532      64.372  80.211  51.846  1.00  0.00           C  
ATOM   4009  CD  GLN B 532      64.282  78.761  51.406  1.00  0.00           C  
ATOM   4010  NE2 GLN B 532      64.532  78.441  50.136  1.00  0.00           N  
ATOM   4011  OE1 GLN B 532      64.112  77.881  52.256  1.00  0.00           O  
ATOM   4012  N   GLY B 533      65.392  81.051  56.576  1.00  0.00           N  
ATOM   4013  CA  GLY B 533      66.202  81.311  57.746  1.00  0.00           C  
ATOM   4014  C   GLY B 533      67.322  82.311  57.526  1.00  0.00           C  
ATOM   4015  O   GLY B 533      68.142  82.371  58.446  1.00  0.00           O  
ATOM   4016  N   VAL B 534      67.292  83.131  56.466  1.00  0.00           N  
ATOM   4017  CA  VAL B 534      68.052  84.361  56.366  1.00  0.00           C  
ATOM   4018  C   VAL B 534      67.442  85.551  57.086  1.00  0.00           C  
ATOM   4019  O   VAL B 534      66.222  85.681  57.126  1.00  0.00           O  
ATOM   4020  CB  VAL B 534      68.492  84.671  54.936  1.00  0.00           C  
ATOM   4021  CG1 VAL B 534      69.312  85.961  54.826  1.00  0.00           C  
ATOM   4022  CG2 VAL B 534      69.282  83.491  54.376  1.00  0.00           C  
ATOM   4023  N   VAL B 535      68.292  86.401  57.676  1.00  0.00           N  
ATOM   4024  CA  VAL B 535      67.862  87.481  58.536  1.00  0.00           C  
ATOM   4025  C   VAL B 535      68.022  88.721  57.666  1.00  0.00           C  
ATOM   4026  O   VAL B 535      69.002  88.891  56.946  1.00  0.00           O  
ATOM   4027  CB  VAL B 535      68.712  87.541  59.796  1.00  0.00           C  
ATOM   4028  CG1 VAL B 535      68.192  88.711  60.626  1.00  0.00           C  
ATOM   4029  CG2 VAL B 535      68.652  86.251  60.616  1.00  0.00           C  
ATOM   4030  N   LYS B 536      67.112  89.691  57.706  1.00  0.00           N  
ATOM   4031  CA  LYS B 536      67.242  91.001  57.106  1.00  0.00           C  
ATOM   4032  C   LYS B 536      66.932  92.081  58.146  1.00  0.00           C  
ATOM   4033  O   LYS B 536      66.042  91.851  58.966  1.00  0.00           O  
ATOM   4034  CB  LYS B 536      66.202  91.171  56.006  1.00  0.00           C  
ATOM   4035  CG  LYS B 536      66.202  90.191  54.836  1.00  0.00           C  
ATOM   4036  CD  LYS B 536      65.472  90.841  53.666  1.00  0.00           C  
ATOM   4037  CE  LYS B 536      65.412  89.891  52.466  1.00  0.00           C  
ATOM   4038  NZ  LYS B 536      64.842  90.581  51.306  1.00  0.00           N1+
ATOM   4039  N   VAL B 537      67.532  93.271  58.126  1.00  0.00           N  
ATOM   4040  CA  VAL B 537      67.282  94.311  59.096  1.00  0.00           C  
ATOM   4041  C   VAL B 537      66.292  95.381  58.666  1.00  0.00           C  
ATOM   4042  O   VAL B 537      66.292  95.721  57.486  1.00  0.00           O  
ATOM   4043  CB  VAL B 537      68.652  94.861  59.506  1.00  0.00           C  
ATOM   4044  CG1 VAL B 537      68.482  95.771  60.726  1.00  0.00           C  
ATOM   4045  CG2 VAL B 537      69.532  93.741  60.036  1.00  0.00           C  
ATOM   4046  N   SER B 538      65.352  95.811  59.516  1.00  0.00           N  
ATOM   4047  CA  SER B 538      64.172  96.591  59.196  1.00  0.00           C  
ATOM   4048  C   SER B 538      64.052  97.811  60.096  1.00  0.00           C  
ATOM   4049  O   SER B 538      64.632  97.821  61.186  1.00  0.00           O  
ATOM   4050  CB  SER B 538      62.962  95.671  59.326  1.00  0.00           C  
ATOM   4051  OG  SER B 538      62.822  95.231  60.646  1.00  0.00           O  
ATOM   4052  N   ASP B 539      63.302  98.821  59.656  1.00  0.00           N  
ATOM   4053  CA  ASP B 539      62.912  99.971  60.446  1.00  0.00           C  
ATOM   4054  C   ASP B 539      64.022 100.901  60.926  1.00  0.00           C  
ATOM   4055  O   ASP B 539      64.022 101.551  61.966  1.00  0.00           O  
ATOM   4056  CB  ASP B 539      61.952  99.531  61.546  1.00  0.00           C  
ATOM   4057  CG  ASP B 539      60.662  98.791  61.226  1.00  0.00           C  
ATOM   4058  OD1 ASP B 539      60.412  98.551  60.026  1.00  0.00           O  
ATOM   4059  OD2 ASP B 539      59.872  98.421  62.116  1.00  0.00           O1-
ATOM   4060  N   PHE B 540      65.112 100.901  60.156  1.00  0.00           N  
ATOM   4061  CA  PHE B 540      66.312 101.691  60.266  1.00  0.00           C  
ATOM   4062  C   PHE B 540      65.942 103.171  60.256  1.00  0.00           C  
ATOM   4063  O   PHE B 540      65.322 103.691  59.346  1.00  0.00           O  
ATOM   4064  CB  PHE B 540      67.392 101.351  59.236  1.00  0.00           C  
ATOM   4065  CG  PHE B 540      66.972 100.911  57.856  1.00  0.00           C  
ATOM   4066  CD1 PHE B 540      66.752 101.731  56.736  1.00  0.00           C  
ATOM   4067  CD2 PHE B 540      66.792  99.531  57.716  1.00  0.00           C  
ATOM   4068  CE1 PHE B 540      66.332 101.211  55.516  1.00  0.00           C  
ATOM   4069  CE2 PHE B 540      66.242  99.001  56.546  1.00  0.00           C  
ATOM   4070  CZ  PHE B 540      66.082  99.831  55.436  1.00  0.00           C  
ATOM   4071  N   GLY B 541      66.292 103.871  61.336  1.00  0.00           N  
ATOM   4072  CA  GLY B 541      66.002 105.281  61.556  1.00  0.00           C  
ATOM   4073  C   GLY B 541      64.612 105.601  62.076  1.00  0.00           C  
ATOM   4074  O   GLY B 541      64.472 106.691  62.626  1.00  0.00           O  
ATOM   4075  N   LEU B 542      63.632 104.721  61.866  1.00  0.00           N  
ATOM   4076  CA  LEU B 542      62.212 104.971  62.006  1.00  0.00           C  
ATOM   4077  C   LEU B 542      61.982 105.431  63.446  1.00  0.00           C  
ATOM   4078  O   LEU B 542      61.192 106.351  63.616  1.00  0.00           O  
ATOM   4079  CB  LEU B 542      61.502 103.691  61.606  1.00  0.00           C  
ATOM   4080  CG  LEU B 542      60.062 103.861  61.126  1.00  0.00           C  
ATOM   4081  CD1 LEU B 542      59.852 104.621  59.816  1.00  0.00           C  
ATOM   4082  CD2 LEU B 542      59.422 102.491  60.916  1.00  0.00           C  
ATOM   4083  N   SER B 543      62.622 104.911  64.496  1.00  0.00           N  
ATOM   4084  CA  SER B 543      62.502 105.281  65.886  1.00  0.00           C  
ATOM   4085  C   SER B 543      62.932 106.701  66.236  1.00  0.00           C  
ATOM   4086  O   SER B 543      62.712 107.091  67.386  1.00  0.00           O  
ATOM   4087  CB  SER B 543      63.162 104.241  66.786  1.00  0.00           C  
ATOM   4088  OG  SER B 543      64.552 104.311  66.536  1.00  0.00           O  
ATOM   4089  N   ARG B 544      63.282 107.581  65.296  1.00  0.00           N  
ATOM   4090  CA  ARG B 544      63.382 109.021  65.446  1.00  0.00           C  
ATOM   4091  C   ARG B 544      62.052 109.761  65.416  1.00  0.00           C  
ATOM   4092  O   ARG B 544      61.922 110.801  66.056  1.00  0.00           O  
ATOM   4093  CB  ARG B 544      64.252 109.481  64.286  1.00  0.00           C  
ATOM   4094  CG  ARG B 544      64.492 110.981  64.096  1.00  0.00           C  
ATOM   4095  CD  ARG B 544      63.842 111.681  62.906  1.00  0.00           C  
ATOM   4096  NE  ARG B 544      64.372 111.211  61.626  1.00  0.00           N  
ATOM   4097  CZ  ARG B 544      64.322 111.861  60.446  1.00  0.00           C  
ATOM   4098  NH1 ARG B 544      63.652 113.011  60.276  1.00  0.00           N1+
ATOM   4099  NH2 ARG B 544      64.952 111.301  59.416  1.00  0.00           N  
ATOM   4100  N   TYR B 545      61.002 109.251  64.766  1.00  0.00           N  
ATOM   4101  CA  TYR B 545      59.792 110.031  64.636  1.00  0.00           C  
ATOM   4102  C   TYR B 545      58.852 109.891  65.816  1.00  0.00           C  
ATOM   4103  O   TYR B 545      57.642 109.921  65.576  1.00  0.00           O  
ATOM   4104  CB  TYR B 545      59.082 109.841  63.296  1.00  0.00           C  
ATOM   4105  CG  TYR B 545      59.982 109.971  62.086  1.00  0.00           C  
ATOM   4106  CD1 TYR B 545      60.322 111.251  61.636  1.00  0.00           C  
ATOM   4107  CD2 TYR B 545      60.432 108.861  61.356  1.00  0.00           C  
ATOM   4108  CE1 TYR B 545      60.922 111.401  60.386  1.00  0.00           C  
ATOM   4109  CE2 TYR B 545      61.192 109.011  60.186  1.00  0.00           C  
ATOM   4110  CZ  TYR B 545      61.442 110.301  59.676  1.00  0.00           C  
ATOM   4111  OH  TYR B 545      62.232 110.441  58.576  1.00  0.00           O  
ATOM   4112  N   VAL B 546      59.392 109.731  67.026  1.00  0.00           N  
ATOM   4113  CA  VAL B 546      58.642 109.431  68.236  1.00  0.00           C  
ATOM   4114  C   VAL B 546      58.052 110.641  68.936  1.00  0.00           C  
ATOM   4115  O   VAL B 546      58.522 111.761  68.746  1.00  0.00           O  
ATOM   4116  CB  VAL B 546      59.542 108.621  69.176  1.00  0.00           C  
ATOM   4117  CG1 VAL B 546      59.712 107.161  68.756  1.00  0.00           C  
ATOM   4118  CG2 VAL B 546      60.952 109.201  69.276  1.00  0.00           C  
ATOM   4119  N   LEU B 547      57.112 110.341  69.836  1.00  0.00           N  
ATOM   4120  CA  LEU B 547      56.312 111.301  70.566  1.00  0.00           C  
ATOM   4121  C   LEU B 547      55.712 110.911  71.906  1.00  0.00           C  
ATOM   4122  O   LEU B 547      55.442 111.771  72.746  1.00  0.00           O  
ATOM   4123  CB  LEU B 547      55.072 111.671  69.766  1.00  0.00           C  
ATOM   4124  CG  LEU B 547      55.472 112.501  68.556  1.00  0.00           C  
ATOM   4125  CD1 LEU B 547      54.222 112.541  67.686  1.00  0.00           C  
ATOM   4126  CD2 LEU B 547      55.832 113.961  68.826  1.00  0.00           C  
ATOM   4127  N   ASP B 548      55.542 109.601  72.106  1.00  0.00           N  
ATOM   4128  CA  ASP B 548      55.082 109.081  73.376  1.00  0.00           C  
ATOM   4129  C   ASP B 548      56.132 109.131  74.476  1.00  0.00           C  
ATOM   4130  O   ASP B 548      57.282 108.781  74.226  1.00  0.00           O  
ATOM   4131  CB  ASP B 548      54.672 107.631  73.136  1.00  0.00           C  
ATOM   4132  CG  ASP B 548      53.702 107.031  74.146  1.00  0.00           C  
ATOM   4133  OD1 ASP B 548      53.162 107.781  74.976  1.00  0.00           O  
ATOM   4134  OD2 ASP B 548      53.342 105.841  74.026  1.00  0.00           O1-
ATOM   4135  N   ASP B 549      55.672 109.511  75.676  1.00  0.00           N  
ATOM   4136  CA  ASP B 549      56.582 109.891  76.726  1.00  0.00           C  
ATOM   4137  C   ASP B 549      57.342 108.661  77.216  1.00  0.00           C  
ATOM   4138  O   ASP B 549      58.542 108.741  77.486  1.00  0.00           O  
ATOM   4139  CB  ASP B 549      55.822 110.421  77.936  1.00  0.00           C  
ATOM   4140  CG  ASP B 549      56.822 111.031  78.906  1.00  0.00           C  
ATOM   4141  OD1 ASP B 549      57.372 112.141  78.736  1.00  0.00           O  
ATOM   4142  OD2 ASP B 549      56.982 110.351  79.936  1.00  0.00           O1-
ATOM   4143  N   GLU B 550      56.772 107.451  77.206  1.00  0.00           N  
ATOM   4144  CA  GLU B 550      57.502 106.281  77.626  1.00  0.00           C  
ATOM   4145  C   GLU B 550      58.492 105.761  76.586  1.00  0.00           C  
ATOM   4146  O   GLU B 550      59.142 104.741  76.796  1.00  0.00           O  
ATOM   4147  CB  GLU B 550      56.522 105.151  77.936  1.00  0.00           C  
ATOM   4148  CG  GLU B 550      55.672 105.521  79.156  1.00  0.00           C  
ATOM   4149  CD  GLU B 550      56.532 105.761  80.386  1.00  0.00           C  
ATOM   4150  OE1 GLU B 550      56.182 106.651  81.196  1.00  0.00           O  
ATOM   4151  OE2 GLU B 550      57.422 104.931  80.656  1.00  0.00           O1-
ATOM   4152  N   TYR B 551      58.522 106.421  75.436  1.00  0.00           N  
ATOM   4153  CA  TYR B 551      59.442 106.191  74.336  1.00  0.00           C  
ATOM   4154  C   TYR B 551      60.472 107.311  74.276  1.00  0.00           C  
ATOM   4155  O   TYR B 551      61.632 107.021  74.006  1.00  0.00           O  
ATOM   4156  CB  TYR B 551      58.722 106.111  72.986  1.00  0.00           C  
ATOM   4157  CG  TYR B 551      58.532 104.661  72.606  1.00  0.00           C  
ATOM   4158  CD1 TYR B 551      59.592 103.741  72.516  1.00  0.00           C  
ATOM   4159  CD2 TYR B 551      57.232 104.321  72.226  1.00  0.00           C  
ATOM   4160  CE1 TYR B 551      59.302 102.411  72.196  1.00  0.00           C  
ATOM   4161  CE2 TYR B 551      56.912 102.981  71.946  1.00  0.00           C  
ATOM   4162  CZ  TYR B 551      57.962 102.031  71.996  1.00  0.00           C  
ATOM   4163  OH  TYR B 551      57.802 100.701  71.746  1.00  0.00           O  
ATOM   4164  N   THR B 552      60.102 108.561  74.586  1.00  0.00           N  
ATOM   4165  CA  THR B 552      61.002 109.681  74.416  1.00  0.00           C  
ATOM   4166  C   THR B 552      61.902 109.991  75.606  1.00  0.00           C  
ATOM   4167  O   THR B 552      62.992 110.511  75.426  1.00  0.00           O  
ATOM   4168  CB  THR B 552      60.202 110.911  73.976  1.00  0.00           C  
ATOM   4169  CG2 THR B 552      59.532 110.791  72.616  1.00  0.00           C  
ATOM   4170  OG1 THR B 552      59.012 111.051  74.726  1.00  0.00           O  
ATOM   4171  N   SER B 553      61.452 109.701  76.826  1.00  0.00           N  
ATOM   4172  CA  SER B 553      62.342 109.621  77.966  1.00  0.00           C  
ATOM   4173  C   SER B 553      63.292 108.431  77.846  1.00  0.00           C  
ATOM   4174  O   SER B 553      62.952 107.271  77.616  1.00  0.00           O  
ATOM   4175  CB  SER B 553      61.552 109.451  79.266  1.00  0.00           C  
ATOM   4176  OG  SER B 553      62.452 109.401  80.346  1.00  0.00           O  
ATOM   4177  N   SER B 554      64.592 108.681  77.976  1.00  0.00           N  
ATOM   4178  CA  SER B 554      65.592 107.631  77.946  1.00  0.00           C  
ATOM   4179  C   SER B 554      65.482 106.551  79.006  1.00  0.00           C  
ATOM   4180  O   SER B 554      66.112 105.521  78.776  1.00  0.00           O  
ATOM   4181  CB  SER B 554      66.982 108.261  77.896  1.00  0.00           C  
ATOM   4182  OG  SER B 554      67.072 109.231  76.876  1.00  0.00           O  
ATOM   4183  N   VAL B 555      64.682 106.671  80.066  1.00  0.00           N  
ATOM   4184  CA  VAL B 555      64.392 105.581  80.986  1.00  0.00           C  
ATOM   4185  C   VAL B 555      62.992 105.001  80.926  1.00  0.00           C  
ATOM   4186  O   VAL B 555      62.502 104.281  81.786  1.00  0.00           O  
ATOM   4187  CB  VAL B 555      64.902 105.821  82.406  1.00  0.00           C  
ATOM   4188  CG1 VAL B 555      66.422 105.961  82.376  1.00  0.00           C  
ATOM   4189  CG2 VAL B 555      64.282 107.011  83.136  1.00  0.00           C  
ATOM   4190  N   GLY B 556      62.242 105.381  79.886  1.00  0.00           N  
ATOM   4191  CA  GLY B 556      60.892 104.921  79.626  1.00  0.00           C  
ATOM   4192  C   GLY B 556      60.692 103.411  79.616  1.00  0.00           C  
ATOM   4193  O   GLY B 556      61.562 102.611  79.306  1.00  0.00           O  
ATOM   4194  N   SER B 557      59.502 103.051  80.116  1.00  0.00           N  
ATOM   4195  CA  SER B 557      59.092 101.661  80.116  1.00  0.00           C  
ATOM   4196  C   SER B 557      59.112 100.971  78.756  1.00  0.00           C  
ATOM   4197  O   SER B 557      59.222  99.751  78.746  1.00  0.00           O  
ATOM   4198  CB  SER B 557      57.712 101.581  80.766  1.00  0.00           C  
ATOM   4199  OG  SER B 557      56.802 102.501  80.186  1.00  0.00           O  
ATOM   4200  N   LYS B 558      58.972 101.731  77.666  1.00  0.00           N  
ATOM   4201  CA  LYS B 558      58.822 101.221  76.316  1.00  0.00           C  
ATOM   4202  C   LYS B 558      60.232 101.281  75.756  1.00  0.00           C  
ATOM   4203  O   LYS B 558      60.612 100.411  74.986  1.00  0.00           O  
ATOM   4204  CB  LYS B 558      57.822 101.991  75.466  1.00  0.00           C  
ATOM   4205  CG  LYS B 558      56.422 101.881  76.066  1.00  0.00           C  
ATOM   4206  CD  LYS B 558      55.382 102.721  75.346  1.00  0.00           C  
ATOM   4207  CE  LYS B 558      54.182 102.961  76.256  1.00  0.00           C  
ATOM   4208  NZ  LYS B 558      53.042 103.421  75.456  1.00  0.00           N1+
ATOM   4209  N   PHE B 559      60.992 102.361  75.966  1.00  0.00           N  
ATOM   4210  CA  PHE B 559      62.272 102.551  75.326  1.00  0.00           C  
ATOM   4211  C   PHE B 559      63.192 101.391  75.666  1.00  0.00           C  
ATOM   4212  O   PHE B 559      63.102 100.881  76.776  1.00  0.00           O  
ATOM   4213  CB  PHE B 559      62.812 103.901  75.806  1.00  0.00           C  
ATOM   4214  CG  PHE B 559      64.092 104.341  75.136  1.00  0.00           C  
ATOM   4215  CD1 PHE B 559      64.092 104.871  73.836  1.00  0.00           C  
ATOM   4216  CD2 PHE B 559      65.292 104.261  75.856  1.00  0.00           C  
ATOM   4217  CE1 PHE B 559      65.282 105.301  73.246  1.00  0.00           C  
ATOM   4218  CE2 PHE B 559      66.482 104.691  75.256  1.00  0.00           C  
ATOM   4219  CZ  PHE B 559      66.482 105.251  73.966  1.00  0.00           C  
ATOM   4220  N   PRO B 560      64.072 100.931  74.766  1.00  0.00           N  
ATOM   4221  CA  PRO B 560      64.842  99.741  75.026  1.00  0.00           C  
ATOM   4222  C   PRO B 560      66.052  99.991  75.916  1.00  0.00           C  
ATOM   4223  O   PRO B 560      67.192  99.881  75.466  1.00  0.00           O  
ATOM   4224  CB  PRO B 560      65.172  99.181  73.646  1.00  0.00           C  
ATOM   4225  CG  PRO B 560      65.412 100.441  72.836  1.00  0.00           C  
ATOM   4226  CD  PRO B 560      64.182 101.191  73.346  1.00  0.00           C  
ATOM   4227  N   VAL B 561      65.882 100.271  77.206  1.00  0.00           N  
ATOM   4228  CA  VAL B 561      66.862 100.881  78.086  1.00  0.00           C  
ATOM   4229  C   VAL B 561      68.032  99.931  78.326  1.00  0.00           C  
ATOM   4230  O   VAL B 561      69.162 100.401  78.426  1.00  0.00           O  
ATOM   4231  CB  VAL B 561      66.132 101.221  79.386  1.00  0.00           C  
ATOM   4232  CG1 VAL B 561      67.012 101.761  80.506  1.00  0.00           C  
ATOM   4233  CG2 VAL B 561      65.122 102.351  79.176  1.00  0.00           C  
ATOM   4234  N   ARG B 562      67.672  98.641  78.276  1.00  0.00           N  
ATOM   4235  CA  ARG B 562      68.562  97.521  78.506  1.00  0.00           C  
ATOM   4236  C   ARG B 562      69.242  96.991  77.256  1.00  0.00           C  
ATOM   4237  O   ARG B 562      69.872  95.941  77.356  1.00  0.00           O  
ATOM   4238  CB  ARG B 562      67.852  96.421  79.276  1.00  0.00           C  
ATOM   4239  CG  ARG B 562      66.902  95.421  78.626  1.00  0.00           C  
ATOM   4240  CD  ARG B 562      65.972  94.691  79.596  1.00  0.00           C  
ATOM   4241  NE  ARG B 562      66.702  94.091  80.716  1.00  0.00           N  
ATOM   4242  CZ  ARG B 562      66.092  93.791  81.876  1.00  0.00           C  
ATOM   4243  NH1 ARG B 562      64.762  93.951  81.986  1.00  0.00           N1+
ATOM   4244  NH2 ARG B 562      66.692  93.331  82.976  1.00  0.00           N  
ATOM   4245  N   TRP B 563      69.222  97.731  76.136  1.00  0.00           N  
ATOM   4246  CA  TRP B 563      70.042  97.631  74.946  1.00  0.00           C  
ATOM   4247  C   TRP B 563      70.662  98.951  74.496  1.00  0.00           C  
ATOM   4248  O   TRP B 563      71.412  99.001  73.526  1.00  0.00           O  
ATOM   4249  CB  TRP B 563      69.232  97.041  73.796  1.00  0.00           C  
ATOM   4250  CG  TRP B 563      68.652  95.671  73.986  1.00  0.00           C  
ATOM   4251  CD1 TRP B 563      69.102  94.511  73.446  1.00  0.00           C  
ATOM   4252  CD2 TRP B 563      67.382  95.341  74.616  1.00  0.00           C  
ATOM   4253  CE2 TRP B 563      67.032  93.991  74.366  1.00  0.00           C  
ATOM   4254  CE3 TRP B 563      66.422  96.111  75.296  1.00  0.00           C  
ATOM   4255  NE1 TRP B 563      68.162  93.531  73.716  1.00  0.00           N  
ATOM   4256  CZ2 TRP B 563      65.822  93.391  74.716  1.00  0.00           C  
ATOM   4257  CZ3 TRP B 563      65.202  95.531  75.666  1.00  0.00           C  
ATOM   4258  CH2 TRP B 563      64.922  94.171  75.446  1.00  0.00           C  
ATOM   4259  N   SER B 564      70.362 100.021  75.226  1.00  0.00           N  
ATOM   4260  CA  SER B 564      70.692 101.381  74.826  1.00  0.00           C  
ATOM   4261  C   SER B 564      72.092 101.821  75.236  1.00  0.00           C  
ATOM   4262  O   SER B 564      72.552 101.401  76.286  1.00  0.00           O  
ATOM   4263  CB  SER B 564      69.622 102.321  75.356  1.00  0.00           C  
ATOM   4264  OG  SER B 564      68.412 102.161  74.656  1.00  0.00           O  
ATOM   4265  N   PRO B 565      72.822 102.571  74.396  1.00  0.00           N  
ATOM   4266  CA  PRO B 565      74.182 102.951  74.726  1.00  0.00           C  
ATOM   4267  C   PRO B 565      74.432 104.011  75.786  1.00  0.00           C  
ATOM   4268  O   PRO B 565      73.602 104.901  75.966  1.00  0.00           O  
ATOM   4269  CB  PRO B 565      74.832 103.361  73.416  1.00  0.00           C  
ATOM   4270  CG  PRO B 565      73.842 102.911  72.336  1.00  0.00           C  
ATOM   4271  CD  PRO B 565      72.492 102.941  73.036  1.00  0.00           C  
ATOM   4272  N   PRO B 566      75.582 104.111  76.476  1.00  0.00           N  
ATOM   4273  CA  PRO B 566      75.872 105.001  77.576  1.00  0.00           C  
ATOM   4274  C   PRO B 566      75.552 106.451  77.256  1.00  0.00           C  
ATOM   4275  O   PRO B 566      74.862 107.201  77.936  1.00  0.00           O  
ATOM   4276  CB  PRO B 566      77.322 104.731  77.956  1.00  0.00           C  
ATOM   4277  CG  PRO B 566      77.852 104.081  76.686  1.00  0.00           C  
ATOM   4278  CD  PRO B 566      76.702 103.261  76.116  1.00  0.00           C  
ATOM   4279  N   GLU B 567      75.962 106.891  76.066  1.00  0.00           N  
ATOM   4280  CA  GLU B 567      75.822 108.241  75.566  1.00  0.00           C  
ATOM   4281  C   GLU B 567      74.392 108.611  75.196  1.00  0.00           C  
ATOM   4282  O   GLU B 567      73.942 109.751  75.256  1.00  0.00           O  
ATOM   4283  CB  GLU B 567      76.792 108.491  74.416  1.00  0.00           C  
ATOM   4284  CG  GLU B 567      76.392 107.801  73.116  1.00  0.00           C  
ATOM   4285  CD  GLU B 567      76.842 106.351  72.976  1.00  0.00           C  
ATOM   4286  OE1 GLU B 567      76.802 105.761  71.876  1.00  0.00           O  
ATOM   4287  OE2 GLU B 567      77.632 105.871  73.826  1.00  0.00           O1-
ATOM   4288  N   VAL B 568      73.572 107.641  74.776  1.00  0.00           N  
ATOM   4289  CA  VAL B 568      72.162 107.831  74.496  1.00  0.00           C  
ATOM   4290  C   VAL B 568      71.322 107.951  75.766  1.00  0.00           C  
ATOM   4291  O   VAL B 568      70.442 108.801  75.856  1.00  0.00           O  
ATOM   4292  CB  VAL B 568      71.602 106.641  73.716  1.00  0.00           C  
ATOM   4293  CG1 VAL B 568      70.112 106.851  73.426  1.00  0.00           C  
ATOM   4294  CG2 VAL B 568      72.282 106.551  72.356  1.00  0.00           C  
ATOM   4295  N   LEU B 569      71.602 107.151  76.796  1.00  0.00           N  
ATOM   4296  CA  LEU B 569      70.992 107.161  78.106  1.00  0.00           C  
ATOM   4297  C   LEU B 569      71.372 108.411  78.886  1.00  0.00           C  
ATOM   4298  O   LEU B 569      70.542 108.931  79.636  1.00  0.00           O  
ATOM   4299  CB  LEU B 569      71.372 105.911  78.896  1.00  0.00           C  
ATOM   4300  CG  LEU B 569      70.942 104.551  78.376  1.00  0.00           C  
ATOM   4301  CD1 LEU B 569      71.912 103.461  78.816  1.00  0.00           C  
ATOM   4302  CD2 LEU B 569      69.502 104.291  78.816  1.00  0.00           C  
ATOM   4303  N   MET B 570      72.642 108.821  78.796  1.00  0.00           N  
ATOM   4304  CA  MET B 570      73.032 109.951  79.616  1.00  0.00           C  
ATOM   4305  C   MET B 570      72.722 111.211  78.816  1.00  0.00           C  
ATOM   4306  O   MET B 570      72.502 112.211  79.506  1.00  0.00           O  
ATOM   4307  CB  MET B 570      74.522 109.901  79.946  1.00  0.00           C  
ATOM   4308  CG  MET B 570      74.692 108.861  81.046  1.00  0.00           C  
ATOM   4309  SD  MET B 570      76.432 108.781  81.526  1.00  0.00           S  
ATOM   4310  CE  MET B 570      77.322 107.991  80.166  1.00  0.00           C  
ATOM   4311  N   TYR B 571      72.742 111.221  77.486  1.00  0.00           N  
ATOM   4312  CA  TYR B 571      72.712 112.471  76.756  1.00  0.00           C  
ATOM   4313  C   TYR B 571      71.962 112.501  75.436  1.00  0.00           C  
ATOM   4314  O   TYR B 571      72.212 113.401  74.646  1.00  0.00           O  
ATOM   4315  CB  TYR B 571      74.182 112.771  76.456  1.00  0.00           C  
ATOM   4316  CG  TYR B 571      75.192 112.791  77.576  1.00  0.00           C  
ATOM   4317  CD1 TYR B 571      75.102 113.571  78.736  1.00  0.00           C  
ATOM   4318  CD2 TYR B 571      76.262 111.911  77.406  1.00  0.00           C  
ATOM   4319  CE1 TYR B 571      76.062 113.511  79.756  1.00  0.00           C  
ATOM   4320  CE2 TYR B 571      77.212 111.801  78.426  1.00  0.00           C  
ATOM   4321  CZ  TYR B 571      77.162 112.651  79.556  1.00  0.00           C  
ATOM   4322  OH  TYR B 571      78.192 112.511  80.436  1.00  0.00           O  
ATOM   4323  N   SER B 572      71.212 111.451  75.066  1.00  0.00           N  
ATOM   4324  CA  SER B 572      70.512 111.281  73.816  1.00  0.00           C  
ATOM   4325  C   SER B 572      71.382 111.341  72.566  1.00  0.00           C  
ATOM   4326  O   SER B 572      70.912 111.551  71.456  1.00  0.00           O  
ATOM   4327  CB  SER B 572      69.342 112.271  73.746  1.00  0.00           C  
ATOM   4328  OG  SER B 572      68.432 111.811  74.716  1.00  0.00           O  
ATOM   4329  N   LYS B 573      72.692 111.101  72.676  1.00  0.00           N  
ATOM   4330  CA  LYS B 573      73.602 111.341  71.576  1.00  0.00           C  
ATOM   4331  C   LYS B 573      73.672 110.131  70.666  1.00  0.00           C  
ATOM   4332  O   LYS B 573      74.752 109.571  70.486  1.00  0.00           O  
ATOM   4333  CB  LYS B 573      74.852 111.911  72.236  1.00  0.00           C  
ATOM   4334  CG  LYS B 573      75.872 112.551  71.296  1.00  0.00           C  
ATOM   4335  CD  LYS B 573      77.072 113.081  72.066  1.00  0.00           C  
ATOM   4336  CE  LYS B 573      78.252 113.421  71.156  1.00  0.00           C  
ATOM   4337  NZ  LYS B 573      79.242 114.141  71.966  1.00  0.00           N1+
ATOM   4338  N   PHE B 574      72.642 109.731  69.916  1.00  0.00           N  
ATOM   4339  CA  PHE B 574      72.682 108.661  68.936  1.00  0.00           C  
ATOM   4340  C   PHE B 574      73.772 108.931  67.916  1.00  0.00           C  
ATOM   4341  O   PHE B 574      73.812 110.031  67.376  1.00  0.00           O  
ATOM   4342  CB  PHE B 574      71.342 108.531  68.226  1.00  0.00           C  
ATOM   4343  CG  PHE B 574      70.112 108.361  69.096  1.00  0.00           C  
ATOM   4344  CD1 PHE B 574      69.642 107.071  69.356  1.00  0.00           C  
ATOM   4345  CD2 PHE B 574      69.412 109.491  69.536  1.00  0.00           C  
ATOM   4346  CE1 PHE B 574      68.552 106.931  70.216  1.00  0.00           C  
ATOM   4347  CE2 PHE B 574      68.302 109.341  70.376  1.00  0.00           C  
ATOM   4348  CZ  PHE B 574      67.852 108.051  70.686  1.00  0.00           C  
ATOM   4349  N   SER B 575      74.692 107.981  67.716  1.00  0.00           N  
ATOM   4350  CA  SER B 575      75.832 108.091  66.846  1.00  0.00           C  
ATOM   4351  C   SER B 575      75.842 106.871  65.936  1.00  0.00           C  
ATOM   4352  O   SER B 575      75.092 105.921  66.156  1.00  0.00           O  
ATOM   4353  CB  SER B 575      77.102 108.211  67.686  1.00  0.00           C  
ATOM   4354  OG  SER B 575      77.092 109.261  68.626  1.00  0.00           O  
ATOM   4355  N   SER B 576      76.692 106.901  64.906  1.00  0.00           N  
ATOM   4356  CA  SER B 576      76.942 105.751  64.066  1.00  0.00           C  
ATOM   4357  C   SER B 576      77.452 104.591  64.916  1.00  0.00           C  
ATOM   4358  O   SER B 576      76.982 103.461  64.836  1.00  0.00           O  
ATOM   4359  CB  SER B 576      77.772 106.111  62.826  1.00  0.00           C  
ATOM   4360  OG  SER B 576      79.042 106.401  63.356  1.00  0.00           O  
ATOM   4361  N   LYS B 577      78.402 104.871  65.806  1.00  0.00           N  
ATOM   4362  CA  LYS B 577      78.932 103.921  66.766  1.00  0.00           C  
ATOM   4363  C   LYS B 577      77.982 103.611  67.916  1.00  0.00           C  
ATOM   4364  O   LYS B 577      78.422 102.801  68.736  1.00  0.00           O  
ATOM   4365  CB  LYS B 577      80.352 104.341  67.136  1.00  0.00           C  
ATOM   4366  CG  LYS B 577      81.312 104.441  65.956  1.00  0.00           C  
ATOM   4367  CD  LYS B 577      82.772 104.681  66.336  1.00  0.00           C  
ATOM   4368  CE  LYS B 577      83.792 104.501  65.216  1.00  0.00           C  
ATOM   4369  NZ  LYS B 577      83.812 103.081  64.856  1.00  0.00           N1+
ATOM   4370  N   SER B 578      76.792 104.201  67.996  1.00  0.00           N  
ATOM   4371  CA  SER B 578      75.692 103.831  68.866  1.00  0.00           C  
ATOM   4372  C   SER B 578      75.022 102.531  68.476  1.00  0.00           C  
ATOM   4373  O   SER B 578      74.692 101.741  69.366  1.00  0.00           O  
ATOM   4374  CB  SER B 578      74.722 104.961  69.206  1.00  0.00           C  
ATOM   4375  OG  SER B 578      75.372 106.101  69.716  1.00  0.00           O  
ATOM   4376  N   ASP B 579      74.922 102.351  67.166  1.00  0.00           N  
ATOM   4377  CA  ASP B 579      74.462 101.121  66.546  1.00  0.00           C  
ATOM   4378  C   ASP B 579      75.462  99.971  66.556  1.00  0.00           C  
ATOM   4379  O   ASP B 579      75.052  98.811  66.646  1.00  0.00           O  
ATOM   4380  CB  ASP B 579      73.962 101.361  65.126  1.00  0.00           C  
ATOM   4381  CG  ASP B 579      73.042 102.561  64.906  1.00  0.00           C  
ATOM   4382  OD1 ASP B 579      72.302 102.951  65.836  1.00  0.00           O  
ATOM   4383  OD2 ASP B 579      72.942 103.021  63.746  1.00  0.00           O1-
ATOM   4384  N   ILE B 580      76.752 100.261  66.746  1.00  0.00           N  
ATOM   4385  CA  ILE B 580      77.742  99.251  67.046  1.00  0.00           C  
ATOM   4386  C   ILE B 580      77.552  98.681  68.446  1.00  0.00           C  
ATOM   4387  O   ILE B 580      77.522  97.471  68.666  1.00  0.00           O  
ATOM   4388  CB  ILE B 580      79.132  99.831  66.816  1.00  0.00           C  
ATOM   4389  CG1 ILE B 580      79.322 100.421  65.416  1.00  0.00           C  
ATOM   4390  CG2 ILE B 580      80.392  99.041  67.176  1.00  0.00           C  
ATOM   4391  CD  ILE B 580      79.702  99.501  64.266  1.00  0.00           C  
ATOM   4392  N   TRP B 581      77.152  99.451  69.456  1.00  0.00           N  
ATOM   4393  CA  TRP B 581      76.702  98.981  70.746  1.00  0.00           C  
ATOM   4394  C   TRP B 581      75.412  98.191  70.626  1.00  0.00           C  
ATOM   4395  O   TRP B 581      75.362  97.021  71.016  1.00  0.00           O  
ATOM   4396  CB  TRP B 581      76.642 100.191  71.676  1.00  0.00           C  
ATOM   4397  CG  TRP B 581      76.012  99.921  73.006  1.00  0.00           C  
ATOM   4398  CD1 TRP B 581      74.702  99.801  73.336  1.00  0.00           C  
ATOM   4399  CD2 TRP B 581      76.742  99.871  74.266  1.00  0.00           C  
ATOM   4400  CE2 TRP B 581      75.802  99.511  75.266  1.00  0.00           C  
ATOM   4401  CE3 TRP B 581      78.082  99.991  74.656  1.00  0.00           C  
ATOM   4402  NE1 TRP B 581      74.562  99.531  74.676  1.00  0.00           N  
ATOM   4403  CZ2 TRP B 581      76.122  99.361  76.626  1.00  0.00           C  
ATOM   4404  CZ3 TRP B 581      78.412  99.911  76.016  1.00  0.00           C  
ATOM   4405  CH2 TRP B 581      77.472  99.491  76.966  1.00  0.00           C  
ATOM   4406  N   ALA B 582      74.502  98.611  69.746  1.00  0.00           N  
ATOM   4407  CA  ALA B 582      73.302  97.891  69.376  1.00  0.00           C  
ATOM   4408  C   ALA B 582      73.602  96.541  68.726  1.00  0.00           C  
ATOM   4409  O   ALA B 582      73.052  95.561  69.226  1.00  0.00           O  
ATOM   4410  CB  ALA B 582      72.302  98.781  68.646  1.00  0.00           C  
ATOM   4411  N   PHE B 583      74.592  96.381  67.846  1.00  0.00           N  
ATOM   4412  CA  PHE B 583      75.132  95.141  67.326  1.00  0.00           C  
ATOM   4413  C   PHE B 583      75.812  94.291  68.396  1.00  0.00           C  
ATOM   4414  O   PHE B 583      75.592  93.091  68.506  1.00  0.00           O  
ATOM   4415  CB  PHE B 583      75.942  95.351  66.046  1.00  0.00           C  
ATOM   4416  CG  PHE B 583      76.442  94.041  65.496  1.00  0.00           C  
ATOM   4417  CD1 PHE B 583      75.532  93.281  64.746  1.00  0.00           C  
ATOM   4418  CD2 PHE B 583      77.712  93.551  65.826  1.00  0.00           C  
ATOM   4419  CE1 PHE B 583      75.942  92.041  64.246  1.00  0.00           C  
ATOM   4420  CE2 PHE B 583      78.142  92.311  65.326  1.00  0.00           C  
ATOM   4421  CZ  PHE B 583      77.212  91.561  64.596  1.00  0.00           C  
ATOM   4422  N   GLY B 584      76.552  94.861  69.356  1.00  0.00           N  
ATOM   4423  CA  GLY B 584      77.172  94.141  70.446  1.00  0.00           C  
ATOM   4424  C   GLY B 584      76.192  93.471  71.396  1.00  0.00           C  
ATOM   4425  O   GLY B 584      76.332  92.281  71.686  1.00  0.00           O  
ATOM   4426  N   VAL B 585      75.142  94.201  71.786  1.00  0.00           N  
ATOM   4427  CA  VAL B 585      74.082  93.751  72.666  1.00  0.00           C  
ATOM   4428  C   VAL B 585      73.202  92.781  71.886  1.00  0.00           C  
ATOM   4429  O   VAL B 585      72.902  91.741  72.466  1.00  0.00           O  
ATOM   4430  CB  VAL B 585      73.312  94.841  73.406  1.00  0.00           C  
ATOM   4431  CG1 VAL B 585      74.102  95.501  74.536  1.00  0.00           C  
ATOM   4432  CG2 VAL B 585      72.822  96.021  72.586  1.00  0.00           C  
ATOM   4433  N   LEU B 586      72.872  93.001  70.616  1.00  0.00           N  
ATOM   4434  CA  LEU B 586      72.292  91.981  69.766  1.00  0.00           C  
ATOM   4435  C   LEU B 586      73.132  90.721  69.636  1.00  0.00           C  
ATOM   4436  O   LEU B 586      72.562  89.641  69.746  1.00  0.00           O  
ATOM   4437  CB  LEU B 586      72.082  92.551  68.356  1.00  0.00           C  
ATOM   4438  CG  LEU B 586      71.222  91.681  67.436  1.00  0.00           C  
ATOM   4439  CD1 LEU B 586      69.792  91.411  67.896  1.00  0.00           C  
ATOM   4440  CD2 LEU B 586      71.082  92.281  66.046  1.00  0.00           C  
ATOM   4441  N   MET B 587      74.462  90.761  69.486  1.00  0.00           N  
ATOM   4442  CA  MET B 587      75.332  89.601  69.366  1.00  0.00           C  
ATOM   4443  C   MET B 587      75.322  88.701  70.586  1.00  0.00           C  
ATOM   4444  O   MET B 587      75.292  87.481  70.476  1.00  0.00           O  
ATOM   4445  CB  MET B 587      76.742  90.051  68.996  1.00  0.00           C  
ATOM   4446  CG  MET B 587      77.552  88.841  68.566  1.00  0.00           C  
ATOM   4447  SD  MET B 587      79.292  89.171  68.176  1.00  0.00           S  
ATOM   4448  CE  MET B 587      79.722  87.811  67.056  1.00  0.00           C  
ATOM   4449  N   TRP B 588      75.402  89.301  71.776  1.00  0.00           N  
ATOM   4450  CA  TRP B 588      75.182  88.691  73.066  1.00  0.00           C  
ATOM   4451  C   TRP B 588      73.812  88.031  73.116  1.00  0.00           C  
ATOM   4452  O   TRP B 588      73.742  86.871  73.536  1.00  0.00           O  
ATOM   4453  CB  TRP B 588      75.432  89.801  74.076  1.00  0.00           C  
ATOM   4454  CG  TRP B 588      75.682  89.221  75.426  1.00  0.00           C  
ATOM   4455  CD1 TRP B 588      76.902  88.931  75.936  1.00  0.00           C  
ATOM   4456  CD2 TRP B 588      74.692  88.901  76.446  1.00  0.00           C  
ATOM   4457  CE2 TRP B 588      75.392  88.391  77.566  1.00  0.00           C  
ATOM   4458  CE3 TRP B 588      73.292  88.871  76.506  1.00  0.00           C  
ATOM   4459  NE1 TRP B 588      76.722  88.581  77.266  1.00  0.00           N  
ATOM   4460  CZ2 TRP B 588      74.712  87.901  78.686  1.00  0.00           C  
ATOM   4461  CZ3 TRP B 588      72.592  88.451  77.636  1.00  0.00           C  
ATOM   4462  CH2 TRP B 588      73.322  88.051  78.766  1.00  0.00           C  
ATOM   4463  N   GLU B 589      72.742  88.741  72.736  1.00  0.00           N  
ATOM   4464  CA  GLU B 589      71.422  88.161  72.736  1.00  0.00           C  
ATOM   4465  C   GLU B 589      71.152  87.031  71.746  1.00  0.00           C  
ATOM   4466  O   GLU B 589      70.482  86.041  72.036  1.00  0.00           O  
ATOM   4467  CB  GLU B 589      70.412  89.271  72.466  1.00  0.00           C  
ATOM   4468  CG  GLU B 589      68.962  89.071  72.896  1.00  0.00           C  
ATOM   4469  CD  GLU B 589      68.042  90.231  72.556  1.00  0.00           C  
ATOM   4470  OE1 GLU B 589      68.022  90.561  71.356  1.00  0.00           O  
ATOM   4471  OE2 GLU B 589      67.442  90.841  73.476  1.00  0.00           O1-
ATOM   4472  N   ILE B 590      71.782  87.111  70.576  1.00  0.00           N  
ATOM   4473  CA  ILE B 590      71.832  86.071  69.566  1.00  0.00           C  
ATOM   4474  C   ILE B 590      72.462  84.831  70.196  1.00  0.00           C  
ATOM   4475  O   ILE B 590      71.932  83.731  70.046  1.00  0.00           O  
ATOM   4476  CB  ILE B 590      72.612  86.431  68.306  1.00  0.00           C  
ATOM   4477  CG1 ILE B 590      71.672  87.321  67.486  1.00  0.00           C  
ATOM   4478  CG2 ILE B 590      72.972  85.221  67.446  1.00  0.00           C  
ATOM   4479  CD  ILE B 590      72.202  87.941  66.196  1.00  0.00           C  
ATOM   4480  N   TYR B 591      73.612  84.951  70.856  1.00  0.00           N  
ATOM   4481  CA  TYR B 591      74.272  83.851  71.526  1.00  0.00           C  
ATOM   4482  C   TYR B 591      73.662  83.371  72.836  1.00  0.00           C  
ATOM   4483  O   TYR B 591      73.922  82.261  73.296  1.00  0.00           O  
ATOM   4484  CB  TYR B 591      75.762  84.161  71.596  1.00  0.00           C  
ATOM   4485  CG  TYR B 591      76.612  83.821  70.396  1.00  0.00           C  
ATOM   4486  CD1 TYR B 591      76.522  84.541  69.206  1.00  0.00           C  
ATOM   4487  CD2 TYR B 591      77.452  82.691  70.456  1.00  0.00           C  
ATOM   4488  CE1 TYR B 591      77.212  84.131  68.056  1.00  0.00           C  
ATOM   4489  CE2 TYR B 591      78.232  82.341  69.346  1.00  0.00           C  
ATOM   4490  CZ  TYR B 591      78.102  83.041  68.136  1.00  0.00           C  
ATOM   4491  OH  TYR B 591      78.672  82.521  67.006  1.00  0.00           O  
ATOM   4492  N   SER B 592      72.742  84.171  73.396  1.00  0.00           N  
ATOM   4493  CA  SER B 592      71.822  83.811  74.446  1.00  0.00           C  
ATOM   4494  C   SER B 592      70.522  83.151  74.016  1.00  0.00           C  
ATOM   4495  O   SER B 592      69.592  82.971  74.806  1.00  0.00           O  
ATOM   4496  CB  SER B 592      71.652  85.081  75.276  1.00  0.00           C  
ATOM   4497  OG  SER B 592      72.912  85.421  75.816  1.00  0.00           O  
ATOM   4498  N   LEU B 593      70.332  82.981  72.706  1.00  0.00           N  
ATOM   4499  CA  LEU B 593      69.132  82.491  72.056  1.00  0.00           C  
ATOM   4500  C   LEU B 593      67.862  83.261  72.396  1.00  0.00           C  
ATOM   4501  O   LEU B 593      66.822  82.611  72.366  1.00  0.00           O  
ATOM   4502  CB  LEU B 593      69.032  80.971  72.106  1.00  0.00           C  
ATOM   4503  CG  LEU B 593      70.162  80.051  71.656  1.00  0.00           C  
ATOM   4504  CD1 LEU B 593      69.812  78.581  71.806  1.00  0.00           C  
ATOM   4505  CD2 LEU B 593      70.642  80.331  70.226  1.00  0.00           C  
ATOM   4506  N   GLY B 594      67.932  84.591  72.506  1.00  0.00           N  
ATOM   4507  CA  GLY B 594      66.782  85.451  72.746  1.00  0.00           C  
ATOM   4508  C   GLY B 594      66.672  85.991  74.166  1.00  0.00           C  
ATOM   4509  O   GLY B 594      65.932  86.951  74.326  1.00  0.00           O  
ATOM   4510  N   LYS B 595      67.242  85.361  75.196  1.00  0.00           N  
ATOM   4511  CA  LYS B 595      67.132  85.911  76.526  1.00  0.00           C  
ATOM   4512  C   LYS B 595      67.822  87.261  76.536  1.00  0.00           C  
ATOM   4513  O   LYS B 595      68.942  87.411  76.036  1.00  0.00           O  
ATOM   4514  CB  LYS B 595      67.582  84.941  77.616  1.00  0.00           C  
ATOM   4515  CG  LYS B 595      66.662  83.721  77.616  1.00  0.00           C  
ATOM   4516  CD  LYS B 595      67.242  82.641  78.536  1.00  0.00           C  
ATOM   4517  CE  LYS B 595      67.562  83.141  79.936  1.00  0.00           C  
ATOM   4518  NZ  LYS B 595      66.402  83.601  80.716  1.00  0.00           N1+
ATOM   4519  N   MET B 596      67.192  88.231  77.196  1.00  0.00           N  
ATOM   4520  CA  MET B 596      67.552  89.631  77.106  1.00  0.00           C  
ATOM   4521  C   MET B 596      68.842  89.981  77.826  1.00  0.00           C  
ATOM   4522  O   MET B 596      69.102  89.301  78.816  1.00  0.00           O  
ATOM   4523  CB  MET B 596      66.462  90.611  77.546  1.00  0.00           C  
ATOM   4524  CG  MET B 596      66.072  90.311  78.986  1.00  0.00           C  
ATOM   4525  SD  MET B 596      64.592  91.231  79.486  1.00  0.00           S  
ATOM   4526  CE  MET B 596      64.322  90.631  81.176  1.00  0.00           C  
ATOM   4527  N   PRO B 597      69.602  91.001  77.406  1.00  0.00           N  
ATOM   4528  CA  PRO B 597      70.652  91.541  78.236  1.00  0.00           C  
ATOM   4529  C   PRO B 597      70.232  92.131  79.576  1.00  0.00           C  
ATOM   4530  O   PRO B 597      69.052  92.431  79.726  1.00  0.00           O  
ATOM   4531  CB  PRO B 597      71.432  92.521  77.356  1.00  0.00           C  
ATOM   4532  CG  PRO B 597      71.022  92.091  75.956  1.00  0.00           C  
ATOM   4533  CD  PRO B 597      69.552  91.711  76.136  1.00  0.00           C  
ATOM   4534  N   TYR B 598      71.152  92.181  80.546  1.00  0.00           N  
ATOM   4535  CA  TYR B 598      71.092  92.691  81.906  1.00  0.00           C  
ATOM   4536  C   TYR B 598      69.862  92.131  82.596  1.00  0.00           C  
ATOM   4537  O   TYR B 598      69.222  92.761  83.436  1.00  0.00           O  
ATOM   4538  CB  TYR B 598      71.102  94.221  81.946  1.00  0.00           C  
ATOM   4539  CG  TYR B 598      72.122  94.941  81.106  1.00  0.00           C  
ATOM   4540  CD1 TYR B 598      73.382  95.161  81.666  1.00  0.00           C  
ATOM   4541  CD2 TYR B 598      71.912  95.251  79.756  1.00  0.00           C  
ATOM   4542  CE1 TYR B 598      74.432  95.651  80.876  1.00  0.00           C  
ATOM   4543  CE2 TYR B 598      72.922  95.831  78.966  1.00  0.00           C  
ATOM   4544  CZ  TYR B 598      74.182  96.041  79.546  1.00  0.00           C  
ATOM   4545  OH  TYR B 598      75.192  96.621  78.826  1.00  0.00           O  
ATOM   4546  N   GLU B 599      69.502  90.861  82.386  1.00  0.00           N  
ATOM   4547  CA  GLU B 599      68.282  90.241  82.856  1.00  0.00           C  
ATOM   4548  C   GLU B 599      68.082  90.171  84.366  1.00  0.00           C  
ATOM   4549  O   GLU B 599      66.952  90.341  84.836  1.00  0.00           O  
ATOM   4550  CB  GLU B 599      68.212  88.841  82.246  1.00  0.00           C  
ATOM   4551  CG  GLU B 599      66.962  87.991  82.426  1.00  0.00           C  
ATOM   4552  CD  GLU B 599      66.862  86.741  81.566  1.00  0.00           C  
ATOM   4553  OE1 GLU B 599      65.752  86.291  81.196  1.00  0.00           O  
ATOM   4554  OE2 GLU B 599      67.842  86.011  81.296  1.00  0.00           O1-
ATOM   4555  N   ARG B 600      69.102  90.001  85.206  1.00  0.00           N  
ATOM   4556  CA  ARG B 600      69.032  90.061  86.646  1.00  0.00           C  
ATOM   4557  C   ARG B 600      68.562  91.371  87.276  1.00  0.00           C  
ATOM   4558  O   ARG B 600      68.152  91.361  88.426  1.00  0.00           O  
ATOM   4559  CB  ARG B 600      70.462  89.721  87.076  1.00  0.00           C  
ATOM   4560  CG  ARG B 600      70.622  89.441  88.566  1.00  0.00           C  
ATOM   4561  CD  ARG B 600      71.852  88.711  89.116  1.00  0.00           C  
ATOM   4562  NE  ARG B 600      73.082  89.381  88.696  1.00  0.00           N  
ATOM   4563  CZ  ARG B 600      74.222  89.601  89.366  1.00  0.00           C  
ATOM   4564  NH1 ARG B 600      74.212  89.761  90.696  1.00  0.00           N1+
ATOM   4565  NH2 ARG B 600      75.402  89.831  88.766  1.00  0.00           N  
ATOM   4566  N   PHE B 601      68.752  92.511  86.596  1.00  0.00           N  
ATOM   4567  CA  PHE B 601      68.542  93.881  87.016  1.00  0.00           C  
ATOM   4568  C   PHE B 601      67.192  94.501  86.666  1.00  0.00           C  
ATOM   4569  O   PHE B 601      66.742  94.211  85.566  1.00  0.00           O  
ATOM   4570  CB  PHE B 601      69.722  94.791  86.686  1.00  0.00           C  
ATOM   4571  CG  PHE B 601      71.052  94.291  87.186  1.00  0.00           C  
ATOM   4572  CD1 PHE B 601      71.422  94.171  88.526  1.00  0.00           C  
ATOM   4573  CD2 PHE B 601      71.962  93.881  86.196  1.00  0.00           C  
ATOM   4574  CE1 PHE B 601      72.612  93.531  88.896  1.00  0.00           C  
ATOM   4575  CE2 PHE B 601      73.202  93.371  86.586  1.00  0.00           C  
ATOM   4576  CZ  PHE B 601      73.522  93.101  87.926  1.00  0.00           C  
ATOM   4577  N   THR B 602      66.692  95.491  87.406  1.00  0.00           N  
ATOM   4578  CA  THR B 602      65.742  96.451  86.906  1.00  0.00           C  
ATOM   4579  C   THR B 602      66.312  97.341  85.806  1.00  0.00           C  
ATOM   4580  O   THR B 602      67.522  97.521  85.686  1.00  0.00           O  
ATOM   4581  CB  THR B 602      65.052  97.221  88.026  1.00  0.00           C  
ATOM   4582  CG2 THR B 602      64.172  96.361  88.936  1.00  0.00           C  
ATOM   4583  OG1 THR B 602      66.092  97.931  88.656  1.00  0.00           O  
ATOM   4584  N   ASN B 603      65.452  97.961  84.996  1.00  0.00           N  
ATOM   4585  CA  ASN B 603      65.922  98.901  83.996  1.00  0.00           C  
ATOM   4586  C   ASN B 603      66.362 100.271  84.516  1.00  0.00           C  
ATOM   4587  O   ASN B 603      67.282 100.841  83.946  1.00  0.00           O  
ATOM   4588  CB  ASN B 603      64.872  99.121  82.906  1.00  0.00           C  
ATOM   4589  CG  ASN B 603      64.512  97.941  82.016  1.00  0.00           C  
ATOM   4590  ND2 ASN B 603      63.482  97.111  82.206  1.00  0.00           N  
ATOM   4591  OD1 ASN B 603      65.182  97.771  80.996  1.00  0.00           O  
ATOM   4592  N   SER B 604      65.792 100.711  85.636  1.00  0.00           N  
ATOM   4593  CA  SER B 604      66.282 101.931  86.246  1.00  0.00           C  
ATOM   4594  C   SER B 604      67.622 101.661  86.916  1.00  0.00           C  
ATOM   4595  O   SER B 604      68.392 102.611  87.006  1.00  0.00           O  
ATOM   4596  CB  SER B 604      65.272 102.501  87.246  1.00  0.00           C  
ATOM   4597  OG  SER B 604      64.752 101.381  87.926  1.00  0.00           O  
ATOM   4598  N   GLU B 605      67.872 100.481  87.496  1.00  0.00           N  
ATOM   4599  CA  GLU B 605      69.202 100.221  87.996  1.00  0.00           C  
ATOM   4600  C   GLU B 605      70.172  99.831  86.886  1.00  0.00           C  
ATOM   4601  O   GLU B 605      71.332 100.211  86.966  1.00  0.00           O  
ATOM   4602  CB  GLU B 605      69.292  99.221  89.136  1.00  0.00           C  
ATOM   4603  CG  GLU B 605      69.292  97.711  88.856  1.00  0.00           C  
ATOM   4604  CD  GLU B 605      68.762  96.871  90.016  1.00  0.00           C  
ATOM   4605  OE1 GLU B 605      69.382  96.771  91.086  1.00  0.00           O  
ATOM   4606  OE2 GLU B 605      67.622  96.361  89.926  1.00  0.00           O1-
ATOM   4607  N   THR B 606      69.722  99.181  85.806  1.00  0.00           N  
ATOM   4608  CA  THR B 606      70.562  98.911  84.666  1.00  0.00           C  
ATOM   4609  C   THR B 606      71.072 100.211  84.056  1.00  0.00           C  
ATOM   4610  O   THR B 606      72.212 100.161  83.606  1.00  0.00           O  
ATOM   4611  CB  THR B 606      69.812  98.201  83.546  1.00  0.00           C  
ATOM   4612  CG2 THR B 606      70.582  97.921  82.256  1.00  0.00           C  
ATOM   4613  OG1 THR B 606      69.482  96.891  83.976  1.00  0.00           O  
ATOM   4614  N   ALA B 607      70.302 101.301  83.986  1.00  0.00           N  
ATOM   4615  CA  ALA B 607      70.762 102.421  83.196  1.00  0.00           C  
ATOM   4616  C   ALA B 607      71.982 103.091  83.816  1.00  0.00           C  
ATOM   4617  O   ALA B 607      72.842 103.621  83.116  1.00  0.00           O  
ATOM   4618  CB  ALA B 607      69.662 103.421  82.866  1.00  0.00           C  
ATOM   4619  N   GLU B 608      72.172 102.951  85.126  1.00  0.00           N  
ATOM   4620  CA  GLU B 608      73.402 103.311  85.796  1.00  0.00           C  
ATOM   4621  C   GLU B 608      74.522 102.291  85.666  1.00  0.00           C  
ATOM   4622  O   GLU B 608      75.692 102.661  85.556  1.00  0.00           O  
ATOM   4623  CB  GLU B 608      73.132 103.601  87.266  1.00  0.00           C  
ATOM   4624  CG  GLU B 608      71.982 104.581  87.476  1.00  0.00           C  
ATOM   4625  CD  GLU B 608      72.292 105.991  86.996  1.00  0.00           C  
ATOM   4626  OE1 GLU B 608      71.582 106.471  86.076  1.00  0.00           O  
ATOM   4627  OE2 GLU B 608      73.222 106.591  87.576  1.00  0.00           O1-
ATOM   4628  N   HIS B 609      74.222 100.991  85.626  1.00  0.00           N  
ATOM   4629  CA  HIS B 609      75.192  99.951  85.326  1.00  0.00           C  
ATOM   4630  C   HIS B 609      75.832 100.201  83.966  1.00  0.00           C  
ATOM   4631  O   HIS B 609      77.042 100.051  83.806  1.00  0.00           O  
ATOM   4632  CB  HIS B 609      74.562  98.571  85.346  1.00  0.00           C  
ATOM   4633  CG  HIS B 609      74.232  97.991  86.696  1.00  0.00           C  
ATOM   4634  CD2 HIS B 609      73.102  97.331  87.106  1.00  0.00           C  
ATOM   4635  ND1 HIS B 609      75.092  98.131  87.786  1.00  0.00           N  
ATOM   4636  CE1 HIS B 609      74.462  97.521  88.796  1.00  0.00           C  
ATOM   4637  NE2 HIS B 609      73.282  97.001  88.436  1.00  0.00           N  
ATOM   4638  N   ILE B 610      75.032 100.421  82.926  1.00  0.00           N  
ATOM   4639  CA  ILE B 610      75.552 100.811  81.626  1.00  0.00           C  
ATOM   4640  C   ILE B 610      76.422 102.061  81.616  1.00  0.00           C  
ATOM   4641  O   ILE B 610      77.502 102.121  81.036  1.00  0.00           O  
ATOM   4642  CB  ILE B 610      74.372 100.921  80.666  1.00  0.00           C  
ATOM   4643  CG1 ILE B 610      73.642  99.611  80.396  1.00  0.00           C  
ATOM   4644  CG2 ILE B 610      74.902 101.391  79.316  1.00  0.00           C  
ATOM   4645  CD  ILE B 610      72.332  99.641  79.616  1.00  0.00           C  
ATOM   4646  N   ALA B 611      76.002 103.131  82.306  1.00  0.00           N  
ATOM   4647  CA  ALA B 611      76.722 104.341  82.626  1.00  0.00           C  
ATOM   4648  C   ALA B 611      78.042 104.071  83.336  1.00  0.00           C  
ATOM   4649  O   ALA B 611      79.022 104.721  82.996  1.00  0.00           O  
ATOM   4650  CB  ALA B 611      75.982 105.311  83.546  1.00  0.00           C  
ATOM   4651  N   GLN B 612      78.132 103.061  84.206  1.00  0.00           N  
ATOM   4652  CA  GLN B 612      79.282 102.641  84.976  1.00  0.00           C  
ATOM   4653  C   GLN B 612      80.112 101.661  84.156  1.00  0.00           C  
ATOM   4654  O   GLN B 612      81.092 101.141  84.686  1.00  0.00           O  
ATOM   4655  CB  GLN B 612      78.822 102.101  86.336  1.00  0.00           C  
ATOM   4656  CG  GLN B 612      78.242 103.231  87.186  1.00  0.00           C  
ATOM   4657  CD  GLN B 612      77.692 102.631  88.476  1.00  0.00           C  
ATOM   4658  NE2 GLN B 612      76.982 103.521  89.176  1.00  0.00           N  
ATOM   4659  OE1 GLN B 612      77.982 101.511  88.896  1.00  0.00           O  
ATOM   4660  N   GLY B 613      79.782 101.381  82.896  1.00  0.00           N  
ATOM   4661  CA  GLY B 613      80.622 100.491  82.126  1.00  0.00           C  
ATOM   4662  C   GLY B 613      80.502  98.991  82.346  1.00  0.00           C  
ATOM   4663  O   GLY B 613      81.492  98.311  82.116  1.00  0.00           O  
ATOM   4664  N   LEU B 614      79.322  98.451  82.686  1.00  0.00           N  
ATOM   4665  CA  LEU B 614      79.202  97.011  82.806  1.00  0.00           C  
ATOM   4666  C   LEU B 614      79.292  96.301  81.466  1.00  0.00           C  
ATOM   4667  O   LEU B 614      78.282  96.321  80.776  1.00  0.00           O  
ATOM   4668  CB  LEU B 614      78.042  96.641  83.716  1.00  0.00           C  
ATOM   4669  CG  LEU B 614      77.852  95.151  83.986  1.00  0.00           C  
ATOM   4670  CD1 LEU B 614      78.932  94.491  84.826  1.00  0.00           C  
ATOM   4671  CD2 LEU B 614      76.442  94.961  84.546  1.00  0.00           C  
ATOM   4672  N   ARG B 615      80.382  95.581  81.206  1.00  0.00           N  
ATOM   4673  CA  ARG B 615      80.492  94.781  79.996  1.00  0.00           C  
ATOM   4674  C   ARG B 615      80.192  93.321  80.296  1.00  0.00           C  
ATOM   4675  O   ARG B 615      80.932  92.771  81.096  1.00  0.00           O  
ATOM   4676  CB  ARG B 615      81.912  94.971  79.466  1.00  0.00           C  
ATOM   4677  CG  ARG B 615      82.322  96.381  79.056  1.00  0.00           C  
ATOM   4678  CD  ARG B 615      83.572  96.341  78.176  1.00  0.00           C  
ATOM   4679  NE  ARG B 615      83.962  97.671  77.696  1.00  0.00           N  
ATOM   4680  CZ  ARG B 615      84.972  97.921  76.856  1.00  0.00           C  
ATOM   4681  NH1 ARG B 615      85.382  96.911  76.076  1.00  0.00           N1+
ATOM   4682  NH2 ARG B 615      85.532  99.131  76.826  1.00  0.00           N  
ATOM   4683  N   LEU B 616      79.152  92.691  79.736  1.00  0.00           N  
ATOM   4684  CA  LEU B 616      78.622  91.381  80.056  1.00  0.00           C  
ATOM   4685  C   LEU B 616      79.512  90.231  79.576  1.00  0.00           C  
ATOM   4686  O   LEU B 616      80.052  90.241  78.476  1.00  0.00           O  
ATOM   4687  CB  LEU B 616      77.192  91.221  79.566  1.00  0.00           C  
ATOM   4688  CG  LEU B 616      76.202  92.061  80.366  1.00  0.00           C  
ATOM   4689  CD1 LEU B 616      74.832  91.801  79.746  1.00  0.00           C  
ATOM   4690  CD2 LEU B 616      76.092  91.741  81.856  1.00  0.00           C  
ATOM   4691  N   TYR B 617      79.702  89.261  80.466  1.00  0.00           N  
ATOM   4692  CA  TYR B 617      80.482  88.061  80.236  1.00  0.00           C  
ATOM   4693  C   TYR B 617      79.782  87.221  79.186  1.00  0.00           C  
ATOM   4694  O   TYR B 617      78.582  87.311  78.896  1.00  0.00           O  
ATOM   4695  CB  TYR B 617      80.672  87.331  81.566  1.00  0.00           C  
ATOM   4696  CG  TYR B 617      81.552  86.111  81.486  1.00  0.00           C  
ATOM   4697  CD1 TYR B 617      82.862  86.391  81.076  1.00  0.00           C  
ATOM   4698  CD2 TYR B 617      81.142  84.771  81.546  1.00  0.00           C  
ATOM   4699  CE1 TYR B 617      83.812  85.371  80.956  1.00  0.00           C  
ATOM   4700  CE2 TYR B 617      82.062  83.731  81.446  1.00  0.00           C  
ATOM   4701  CZ  TYR B 617      83.412  84.031  81.156  1.00  0.00           C  
ATOM   4702  OH  TYR B 617      84.402  83.091  81.196  1.00  0.00           O  
ATOM   4703  N   ARG B 618      80.602  86.401  78.526  1.00  0.00           N  
ATOM   4704  CA  ARG B 618      80.142  85.631  77.396  1.00  0.00           C  
ATOM   4705  C   ARG B 618      78.962  84.721  77.696  1.00  0.00           C  
ATOM   4706  O   ARG B 618      78.902  84.111  78.766  1.00  0.00           O  
ATOM   4707  CB  ARG B 618      81.302  84.811  76.836  1.00  0.00           C  
ATOM   4708  CG  ARG B 618      82.082  83.851  77.726  1.00  0.00           C  
ATOM   4709  CD  ARG B 618      83.332  83.361  77.006  1.00  0.00           C  
ATOM   4710  NE  ARG B 618      84.052  82.341  77.766  1.00  0.00           N  
ATOM   4711  CZ  ARG B 618      83.852  81.021  77.636  1.00  0.00           C  
ATOM   4712  NH1 ARG B 618      82.912  80.501  76.826  1.00  0.00           N1+
ATOM   4713  NH2 ARG B 618      84.702  80.211  78.286  1.00  0.00           N  
ATOM   4714  N   PRO B 619      78.032  84.531  76.756  1.00  0.00           N  
ATOM   4715  CA  PRO B 619      76.942  83.571  76.756  1.00  0.00           C  
ATOM   4716  C   PRO B 619      77.552  82.171  76.726  1.00  0.00           C  
ATOM   4717  O   PRO B 619      78.702  82.021  76.346  1.00  0.00           O  
ATOM   4718  CB  PRO B 619      76.062  83.931  75.566  1.00  0.00           C  
ATOM   4719  CG  PRO B 619      76.322  85.421  75.356  1.00  0.00           C  
ATOM   4720  CD  PRO B 619      77.792  85.551  75.746  1.00  0.00           C  
ATOM   4721  N   HIS B 620      76.772  81.151  77.076  1.00  0.00           N  
ATOM   4722  CA  HIS B 620      77.192  79.771  77.256  1.00  0.00           C  
ATOM   4723  C   HIS B 620      77.682  79.181  75.936  1.00  0.00           C  
ATOM   4724  O   HIS B 620      78.742  78.581  75.856  1.00  0.00           O  
ATOM   4725  CB  HIS B 620      76.092  78.921  77.896  1.00  0.00           C  
ATOM   4726  CG  HIS B 620      75.742  79.471  79.246  1.00  0.00           C  
ATOM   4727  CD2 HIS B 620      74.502  79.491  79.846  1.00  0.00           C  
ATOM   4728  ND1 HIS B 620      76.652  80.041  80.146  1.00  0.00           N  
ATOM   4729  CE1 HIS B 620      75.962  80.361  81.246  1.00  0.00           C  
ATOM   4730  NE2 HIS B 620      74.662  80.041  81.096  1.00  0.00           N  
ATOM   4731  N   LEU B 621      76.942  79.501  74.866  1.00  0.00           N  
ATOM   4732  CA  LEU B 621      77.322  79.171  73.516  1.00  0.00           C  
ATOM   4733  C   LEU B 621      78.432  79.981  72.856  1.00  0.00           C  
ATOM   4734  O   LEU B 621      78.902  79.641  71.776  1.00  0.00           O  
ATOM   4735  CB  LEU B 621      76.072  79.291  72.656  1.00  0.00           C  
ATOM   4736  CG  LEU B 621      74.912  78.311  72.746  1.00  0.00           C  
ATOM   4737  CD1 LEU B 621      73.802  78.571  71.726  1.00  0.00           C  
ATOM   4738  CD2 LEU B 621      75.322  76.891  72.386  1.00  0.00           C  
ATOM   4739  N   ALA B 622      78.792  81.121  73.456  1.00  0.00           N  
ATOM   4740  CA  ALA B 622      79.862  81.971  72.976  1.00  0.00           C  
ATOM   4741  C   ALA B 622      81.222  81.371  73.306  1.00  0.00           C  
ATOM   4742  O   ALA B 622      81.642  81.301  74.466  1.00  0.00           O  
ATOM   4743  CB  ALA B 622      79.612  83.381  73.516  1.00  0.00           C  
ATOM   4744  N   SER B 623      81.962  80.941  72.286  1.00  0.00           N  
ATOM   4745  CA  SER B 623      83.412  80.901  72.366  1.00  0.00           C  
ATOM   4746  C   SER B 623      84.132  82.201  72.696  1.00  0.00           C  
ATOM   4747  O   SER B 623      83.702  83.241  72.216  1.00  0.00           O  
ATOM   4748  CB  SER B 623      84.082  80.271  71.146  1.00  0.00           C  
ATOM   4749  OG  SER B 623      83.842  81.071  70.006  1.00  0.00           O  
ATOM   4750  N   GLU B 624      85.292  82.181  73.366  1.00  0.00           N  
ATOM   4751  CA  GLU B 624      86.122  83.351  73.576  1.00  0.00           C  
ATOM   4752  C   GLU B 624      86.462  84.191  72.356  1.00  0.00           C  
ATOM   4753  O   GLU B 624      86.522  85.421  72.406  1.00  0.00           O  
ATOM   4754  CB  GLU B 624      87.322  82.971  74.426  1.00  0.00           C  
ATOM   4755  CG  GLU B 624      87.112  82.521  75.866  1.00  0.00           C  
ATOM   4756  CD  GLU B 624      88.482  82.371  76.516  1.00  0.00           C  
ATOM   4757  OE1 GLU B 624      89.222  81.411  76.206  1.00  0.00           O  
ATOM   4758  OE2 GLU B 624      88.772  83.221  77.386  1.00  0.00           O1-
ATOM   4759  N   ARG B 625      86.632  83.541  71.206  1.00  0.00           N  
ATOM   4760  CA  ARG B 625      86.872  84.151  69.906  1.00  0.00           C  
ATOM   4761  C   ARG B 625      85.742  84.861  69.186  1.00  0.00           C  
ATOM   4762  O   ARG B 625      86.052  85.551  68.216  1.00  0.00           O  
ATOM   4763  CB  ARG B 625      87.662  83.161  69.056  1.00  0.00           C  
ATOM   4764  CG  ARG B 625      86.802  82.131  68.326  1.00  0.00           C  
ATOM   4765  CD  ARG B 625      87.612  81.181  67.446  1.00  0.00           C  
ATOM   4766  NE  ARG B 625      86.802  80.401  66.506  1.00  0.00           N  
ATOM   4767  CZ  ARG B 625      87.182  80.051  65.266  1.00  0.00           C  
ATOM   4768  NH1 ARG B 625      88.262  80.431  64.586  1.00  0.00           N1+
ATOM   4769  NH2 ARG B 625      86.372  79.301  64.506  1.00  0.00           N  
ATOM   4770  N   VAL B 626      84.522  84.881  69.726  1.00  0.00           N  
ATOM   4771  CA  VAL B 626      83.452  85.801  69.386  1.00  0.00           C  
ATOM   4772  C   VAL B 626      83.112  86.751  70.526  1.00  0.00           C  
ATOM   4773  O   VAL B 626      82.422  87.741  70.306  1.00  0.00           O  
ATOM   4774  CB  VAL B 626      82.212  85.031  68.946  1.00  0.00           C  
ATOM   4775  CG1 VAL B 626      82.562  84.491  67.556  1.00  0.00           C  
ATOM   4776  CG2 VAL B 626      81.722  84.031  69.986  1.00  0.00           C  
ATOM   4777  N   TYR B 627      83.642  86.541  71.736  1.00  0.00           N  
ATOM   4778  CA  TYR B 627      83.362  87.291  72.936  1.00  0.00           C  
ATOM   4779  C   TYR B 627      84.092  88.611  72.746  1.00  0.00           C  
ATOM   4780  O   TYR B 627      83.572  89.711  72.916  1.00  0.00           O  
ATOM   4781  CB  TYR B 627      83.642  86.391  74.136  1.00  0.00           C  
ATOM   4782  CG  TYR B 627      83.692  87.151  75.446  1.00  0.00           C  
ATOM   4783  CD1 TYR B 627      82.662  87.981  75.896  1.00  0.00           C  
ATOM   4784  CD2 TYR B 627      84.822  87.071  76.266  1.00  0.00           C  
ATOM   4785  CE1 TYR B 627      82.722  88.651  77.116  1.00  0.00           C  
ATOM   4786  CE2 TYR B 627      84.922  87.711  77.506  1.00  0.00           C  
ATOM   4787  CZ  TYR B 627      83.892  88.581  77.906  1.00  0.00           C  
ATOM   4788  OH  TYR B 627      83.992  89.211  79.106  1.00  0.00           O  
ATOM   4789  N   THR B 628      85.322  88.611  72.236  1.00  0.00           N  
ATOM   4790  CA  THR B 628      86.102  89.801  71.946  1.00  0.00           C  
ATOM   4791  C   THR B 628      85.472  90.811  70.986  1.00  0.00           C  
ATOM   4792  O   THR B 628      85.752  92.001  71.106  1.00  0.00           O  
ATOM   4793  CB  THR B 628      87.422  89.421  71.286  1.00  0.00           C  
ATOM   4794  CG2 THR B 628      88.402  88.571  72.086  1.00  0.00           C  
ATOM   4795  OG1 THR B 628      87.202  88.731  70.076  1.00  0.00           O  
ATOM   4796  N   ILE B 629      84.592  90.301  70.126  1.00  0.00           N  
ATOM   4797  CA  ILE B 629      83.842  91.101  69.176  1.00  0.00           C  
ATOM   4798  C   ILE B 629      82.782  91.941  69.876  1.00  0.00           C  
ATOM   4799  O   ILE B 629      82.792  93.171  69.906  1.00  0.00           O  
ATOM   4800  CB  ILE B 629      83.222  90.301  68.036  1.00  0.00           C  
ATOM   4801  CG1 ILE B 629      84.282  89.451  67.346  1.00  0.00           C  
ATOM   4802  CG2 ILE B 629      82.482  91.191  67.036  1.00  0.00           C  
ATOM   4803  CD  ILE B 629      83.892  88.531  66.186  1.00  0.00           C  
ATOM   4804  N   MET B 630      81.842  91.261  70.526  1.00  0.00           N  
ATOM   4805  CA  MET B 630      80.782  91.891  71.286  1.00  0.00           C  
ATOM   4806  C   MET B 630      81.302  92.791  72.396  1.00  0.00           C  
ATOM   4807  O   MET B 630      80.782  93.881  72.606  1.00  0.00           O  
ATOM   4808  CB  MET B 630      79.812  90.891  71.896  1.00  0.00           C  
ATOM   4809  CG  MET B 630      80.482  89.781  72.716  1.00  0.00           C  
ATOM   4810  SD  MET B 630      79.472  88.421  73.356  1.00  0.00           S  
ATOM   4811  CE  MET B 630      79.322  87.411  71.866  1.00  0.00           C  
ATOM   4812  N   TYR B 631      82.282  92.381  73.206  1.00  0.00           N  
ATOM   4813  CA  TYR B 631      83.052  93.031  74.256  1.00  0.00           C  
ATOM   4814  C   TYR B 631      83.832  94.251  73.806  1.00  0.00           C  
ATOM   4815  O   TYR B 631      83.902  95.251  74.516  1.00  0.00           O  
ATOM   4816  CB  TYR B 631      84.042  92.031  74.846  1.00  0.00           C  
ATOM   4817  CG  TYR B 631      84.822  92.571  76.016  1.00  0.00           C  
ATOM   4818  CD1 TYR B 631      84.342  92.441  77.326  1.00  0.00           C  
ATOM   4819  CD2 TYR B 631      85.972  93.351  75.806  1.00  0.00           C  
ATOM   4820  CE1 TYR B 631      85.022  93.031  78.396  1.00  0.00           C  
ATOM   4821  CE2 TYR B 631      86.632  94.021  76.846  1.00  0.00           C  
ATOM   4822  CZ  TYR B 631      86.222  93.731  78.156  1.00  0.00           C  
ATOM   4823  OH  TYR B 631      86.722  94.451  79.206  1.00  0.00           O  
ATOM   4824  N   SER B 632      84.302  94.311  72.556  1.00  0.00           N  
ATOM   4825  CA  SER B 632      84.832  95.451  71.836  1.00  0.00           C  
ATOM   4826  C   SER B 632      83.722  96.411  71.446  1.00  0.00           C  
ATOM   4827  O   SER B 632      83.862  97.631  71.506  1.00  0.00           O  
ATOM   4828  CB  SER B 632      85.512  95.081  70.516  1.00  0.00           C  
ATOM   4829  OG  SER B 632      86.752  94.431  70.716  1.00  0.00           O  
ATOM   4830  N   CYS B 633      82.502  96.031  71.046  1.00  0.00           N  
ATOM   4831  CA  CYS B 633      81.362  96.861  70.716  1.00  0.00           C  
ATOM   4832  C   CYS B 633      80.772  97.561  71.926  1.00  0.00           C  
ATOM   4833  O   CYS B 633      80.232  98.661  71.796  1.00  0.00           O  
ATOM   4834  CB  CYS B 633      80.382  95.951  69.976  1.00  0.00           C  
ATOM   4835  SG  CYS B 633      80.892  95.481  68.306  1.00  0.00           S  
ATOM   4836  N   TRP B 634      81.092  96.921  73.056  1.00  0.00           N  
ATOM   4837  CA  TRP B 634      80.582  97.301  74.356  1.00  0.00           C  
ATOM   4838  C   TRP B 634      81.322  98.461  74.996  1.00  0.00           C  
ATOM   4839  O   TRP B 634      81.182  98.621  76.206  1.00  0.00           O  
ATOM   4840  CB  TRP B 634      80.602  96.071  75.256  1.00  0.00           C  
ATOM   4841  CG  TRP B 634      79.442  95.801  76.166  1.00  0.00           C  
ATOM   4842  CD1 TRP B 634      79.052  96.511  77.236  1.00  0.00           C  
ATOM   4843  CD2 TRP B 634      78.452  94.731  75.996  1.00  0.00           C  
ATOM   4844  CE2 TRP B 634      77.492  94.831  77.036  1.00  0.00           C  
ATOM   4845  CE3 TRP B 634      78.192  93.861  74.926  1.00  0.00           C  
ATOM   4846  NE1 TRP B 634      77.912  95.931  77.756  1.00  0.00           N  
ATOM   4847  CZ2 TRP B 634      76.402  93.961  77.066  1.00  0.00           C  
ATOM   4848  CZ3 TRP B 634      77.202  92.881  75.086  1.00  0.00           C  
ATOM   4849  CH2 TRP B 634      76.282  92.911  76.146  1.00  0.00           C  
ATOM   4850  N   HIS B 635      82.152  99.181  74.236  1.00  0.00           N  
ATOM   4851  CA  HIS B 635      83.052 100.221  74.696  1.00  0.00           C  
ATOM   4852  C   HIS B 635      82.332 101.431  75.266  1.00  0.00           C  
ATOM   4853  O   HIS B 635      81.282 101.771  74.726  1.00  0.00           O  
ATOM   4854  CB  HIS B 635      84.042 100.681  73.626  1.00  0.00           C  
ATOM   4855  CG  HIS B 635      85.362 101.011  74.266  1.00  0.00           C  
ATOM   4856  CD2 HIS B 635      86.532 100.311  74.246  1.00  0.00           C  
ATOM   4857  ND1 HIS B 635      85.572 102.081  75.146  1.00  0.00           N  
ATOM   4858  CE1 HIS B 635      86.872 102.061  75.446  1.00  0.00           C  
ATOM   4859  NE2 HIS B 635      87.492 100.961  74.996  1.00  0.00           N  
ATOM   4860  N   GLU B 636      82.832 101.981  76.376  1.00  0.00           N  
ATOM   4861  CA  GLU B 636      82.182 103.021  77.136  1.00  0.00           C  
ATOM   4862  C   GLU B 636      81.872 104.281  76.336  1.00  0.00           C  
ATOM   4863  O   GLU B 636      80.742 104.751  76.236  1.00  0.00           O  
ATOM   4864  CB  GLU B 636      83.002 103.421  78.356  1.00  0.00           C  
ATOM   4865  CG  GLU B 636      82.992 102.291  79.376  1.00  0.00           C  
ATOM   4866  CD  GLU B 636      83.892 101.131  78.956  1.00  0.00           C  
ATOM   4867  OE1 GLU B 636      85.102 101.241  78.656  1.00  0.00           O  
ATOM   4868  OE2 GLU B 636      83.352 100.011  78.996  1.00  0.00           O1-
ATOM   4869  N   LYS B 637      82.862 104.761  75.596  1.00  0.00           N  
ATOM   4870  CA  LYS B 637      82.802 105.801  74.586  1.00  0.00           C  
ATOM   4871  C   LYS B 637      82.392 105.111  73.286  1.00  0.00           C  
ATOM   4872  O   LYS B 637      82.642 103.941  73.006  1.00  0.00           O  
ATOM   4873  CB  LYS B 637      84.132 106.521  74.396  1.00  0.00           C  
ATOM   4874  CG  LYS B 637      84.732 107.051  75.706  1.00  0.00           C  
ATOM   4875  CD  LYS B 637      83.872 107.781  76.726  1.00  0.00           C  
ATOM   4876  CE  LYS B 637      84.712 108.311  77.876  1.00  0.00           C  
ATOM   4877  NZ  LYS B 637      83.902 109.291  78.616  1.00  0.00           N1+
ATOM   4878  N   ALA B 638      81.752 105.891  72.416  1.00  0.00           N  
ATOM   4879  CA  ALA B 638      81.412 105.691  71.026  1.00  0.00           C  
ATOM   4880  C   ALA B 638      82.682 105.451  70.226  1.00  0.00           C  
ATOM   4881  O   ALA B 638      82.842 104.371  69.666  1.00  0.00           O  
ATOM   4882  CB  ALA B 638      80.552 106.831  70.476  1.00  0.00           C  
ATOM   4883  N   ASP B 639      83.572 106.451  70.176  1.00  0.00           N  
ATOM   4884  CA  ASP B 639      84.602 106.491  69.156  1.00  0.00           C  
ATOM   4885  C   ASP B 639      85.722 105.481  69.386  1.00  0.00           C  
ATOM   4886  O   ASP B 639      86.522 105.261  68.476  1.00  0.00           O  
ATOM   4887  CB  ASP B 639      85.142 107.901  68.956  1.00  0.00           C  
ATOM   4888  CG  ASP B 639      85.532 108.651  70.226  1.00  0.00           C  
ATOM   4889  OD1 ASP B 639      84.712 108.711  71.176  1.00  0.00           O  
ATOM   4890  OD2 ASP B 639      86.602 109.291  70.206  1.00  0.00           O1-
ATOM   4891  N   GLU B 640      85.692 104.641  70.426  1.00  0.00           N  
ATOM   4892  CA  GLU B 640      86.482 103.441  70.606  1.00  0.00           C  
ATOM   4893  C   GLU B 640      85.882 102.201  69.946  1.00  0.00           C  
ATOM   4894  O   GLU B 640      86.592 101.221  69.726  1.00  0.00           O  
ATOM   4895  CB  GLU B 640      86.672 103.271  72.106  1.00  0.00           C  
ATOM   4896  CG  GLU B 640      87.502 104.301  72.866  1.00  0.00           C  
ATOM   4897  CD  GLU B 640      88.852 104.411  72.166  1.00  0.00           C  
ATOM   4898  OE1 GLU B 640      89.212 105.411  71.516  1.00  0.00           O  
ATOM   4899  OE2 GLU B 640      89.672 103.481  72.276  1.00  0.00           O1-
ATOM   4900  N   ARG B 641      84.602 102.131  69.566  1.00  0.00           N  
ATOM   4901  CA  ARG B 641      83.952 100.931  69.096  1.00  0.00           C  
ATOM   4902  C   ARG B 641      84.472 100.711  67.676  1.00  0.00           C  
ATOM   4903  O   ARG B 641      84.982 101.601  67.006  1.00  0.00           O  
ATOM   4904  CB  ARG B 641      82.442 101.031  69.276  1.00  0.00           C  
ATOM   4905  CG  ARG B 641      82.132 101.411  70.726  1.00  0.00           C  
ATOM   4906  CD  ARG B 641      80.632 101.651  70.856  1.00  0.00           C  
ATOM   4907  NE  ARG B 641      80.292 102.201  72.166  1.00  0.00           N  
ATOM   4908  CZ  ARG B 641      79.342 103.121  72.376  1.00  0.00           C  
ATOM   4909  NH1 ARG B 641      78.492 103.581  71.446  1.00  0.00           N1+
ATOM   4910  NH2 ARG B 641      79.282 103.621  73.626  1.00  0.00           N  
ATOM   4911  N   PRO B 642      84.412  99.461  67.206  1.00  0.00           N  
ATOM   4912  CA  PRO B 642      84.752  99.081  65.856  1.00  0.00           C  
ATOM   4913  C   PRO B 642      83.812  99.761  64.876  1.00  0.00           C  
ATOM   4914  O   PRO B 642      82.822 100.441  65.166  1.00  0.00           O  
ATOM   4915  CB  PRO B 642      84.562  97.561  65.846  1.00  0.00           C  
ATOM   4916  CG  PRO B 642      84.862  97.111  67.266  1.00  0.00           C  
ATOM   4917  CD  PRO B 642      84.242  98.271  68.026  1.00  0.00           C  
ATOM   4918  N   SER B 643      84.012  99.481  63.596  1.00  0.00           N  
ATOM   4919  CA  SER B 643      83.112  99.791  62.496  1.00  0.00           C  
ATOM   4920  C   SER B 643      82.432  98.541  61.946  1.00  0.00           C  
ATOM   4921  O   SER B 643      82.962  97.431  62.046  1.00  0.00           O  
ATOM   4922  CB  SER B 643      83.832 100.611  61.436  1.00  0.00           C  
ATOM   4923  OG  SER B 643      84.682  99.691  60.776  1.00  0.00           O  
ATOM   4924  N   PHE B 644      81.362  98.661  61.156  1.00  0.00           N  
ATOM   4925  CA  PHE B 644      80.702  97.501  60.586  1.00  0.00           C  
ATOM   4926  C   PHE B 644      81.512  96.861  59.466  1.00  0.00           C  
ATOM   4927  O   PHE B 644      81.472  95.641  59.326  1.00  0.00           O  
ATOM   4928  CB  PHE B 644      79.282  97.921  60.226  1.00  0.00           C  
ATOM   4929  CG  PHE B 644      78.262  97.951  61.346  1.00  0.00           C  
ATOM   4930  CD1 PHE B 644      77.832  96.721  61.866  1.00  0.00           C  
ATOM   4931  CD2 PHE B 644      77.682  99.121  61.836  1.00  0.00           C  
ATOM   4932  CE1 PHE B 644      76.822  96.661  62.836  1.00  0.00           C  
ATOM   4933  CE2 PHE B 644      76.732  99.091  62.866  1.00  0.00           C  
ATOM   4934  CZ  PHE B 644      76.312  97.851  63.356  1.00  0.00           C  
ATOM   4935  N   LYS B 645      82.332  97.681  58.796  1.00  0.00           N  
ATOM   4936  CA  LYS B 645      83.242  97.171  57.796  1.00  0.00           C  
ATOM   4937  C   LYS B 645      84.482  96.441  58.286  1.00  0.00           C  
ATOM   4938  O   LYS B 645      84.912  95.521  57.586  1.00  0.00           O  
ATOM   4939  CB  LYS B 645      83.592  98.271  56.806  1.00  0.00           C
[truncated: 7,783,928 more chars]
